# Supplementary material for: Violacein Induces Death of Resistant Leukaemia Cells via Kinome Reprogramming, Endoplasmic Reticulum Stress and Golgi Apparatus Collapse
Source: PLoS One. 2012 Oct 11;7(10):e45362. doi: 10.1371/journal.pone.0045362 (PMC3469566; doi:10.1371/journal.pone.0045362)
Supplement: Table S2 — Results of kinome profiling of TF1 cells exposed for 30 min, 16 hrs or 24 hrs to 2 µM violacein compared to control. Following violacein incubation, cells were lysed and incubated on peptide arrays (1024 spots from which represent 974 bona fide kinase consensus substrates and 50 technical controls) in the presence of 33P-γ-ATP. Subsequently for each substrate phosphorylation was determined using a phosphoimager, yielding a dataset. Tables show peptide motifs employed by the corresponding source protein from which the peptide motif was obtained, the average phosphorylation obtained from three datasets and its standard deviation. For those peptides of which the phosphorylation following violacein treatment was statistically significant different from control cultures, the P value is given as well. (XLS) [file pone.0045362.s002.xls]

## Sheet: Table  S2 0x30P50
1 BOTH ü	AUTO0H	SL1		average norm	median norm		AUTO30MIN	SL2		average norm	median norm		Nota: os spots com teste-F abaixo de 0,05 tem variâncias significativamente diferentes e tiveram seus testes-t calculados com o parâmetro 3 (heteroscedástico). Os demais usam o parâmetro 2 (homoscedástico). Em verde, p-values abaixo de 5%.	FC avg	FC median	F-test (norm)	T-test (norm)		Scanalyze	MOTIF	PROTEIN_ID	PROTEIN	UP_KIN
1	9.09247	10.3213	12.3708	10.5949	10.3213		0.853326	-1.0548	0.998566	0.265697	0.853326			0.0250779	0.0826758	0.647452	0.000887219		515	KEVSKYSDIQR	NP_006197	PDGF receptor, alpha	PDGFRalpha
1	53.45	56.2581	52.9402	54.2161	53.45		42.6135	44.6879	43.8493	43.7169	43.8493			0.806345	0.82038	0.50872	0.000924278		915	PNSSKTYGIKW	NP_005177	Calpain, large polypeptide L1	nd
1	65.0385	72.9122	69.9571	69.3026	69.9571		96.4733	97.829	89.9469	94.7497	96.4733			1.36719	1.37904	0.94224	0.00160347		554	LKRSHSDSLDH	NP_001780	CDC 25A	CDC2;PIM1
1	90.3556	78.4636	86.8647	85.2279	86.8647		45.613	27.5734	51.324	41.5034	45.613			0.48697	0.525104	0.391135	0.00540182		984	TDRSPYEKVSA	P15941	Mucin 1 transmembrane	EGFR
1	84.4394	82.1628	78.3508	81.651	82.1628		119.011	103.321	105.27	109.2	105.27			1.33741	1.28124	0.229177	0.00629497		753	MRRSVSEAALA	NP_005348	Lipase hormone sensitive	nd
1	58.1797	65.2944	62.2629	61.9123	62.2629		75.1765	81.0314	73.2516	76.4865	75.1765			1.2354	1.2074	0.874109	0.00948843		42	VLAQPSTSRKR	NP_009125	CHK2	PKA;PKG
1	46.9406	43.3031	62.1481	50.7973	46.9406		25.8668	30.5298	28.1526	28.183	28.1526			0.554814	0.599749	0.103185	0.018848		308	AVGSLSGAEGV	NP_002374	MAZ	CK2
1	-6.75982	-4.5878	-6.86467	-6.07076	-6.75982		-1.73427	1.79762	4.73589	1.59975	1.79762			-0.263516	-0.265927	0.272016	0.0189086		532	GSVLSTACGTP	NP_003647	CAM kinase 1	Calcium-calmodulin_dependent_protein_kinase_I_kinase
1	32.2749	26.2153	25.6608	28.0503	26.2153		38.4801	36.6605	45.2216	40.1207	38.4801			1.43031	1.46785	0.796471	0.0228427		10	HHIDYYKKTTN	NP_000595	FGF receptor 1	FGFR1
1	29.6744	19.5771	29.5079	26.2531	29.5079		34.967	41.9394	43.9778	40.2947	41.9394			1.53486	1.4213	0.800818	0.0311707		9	FDDPSYVNVQN	NP_892113	Shc	TRK-T3;Insulin_receptor;MAP_kinase;Fyn;Lck
1	55.4572	68.9936	60.0497	61.5002	60.0497		39.929	47.7532	49.5838	45.7553	47.7532			0.743987	0.795228	0.713796	0.0336325		430	GSRRGSFDATG	NP_004406	Desmoplakin	PKA
1	38.191	48.4208	40.929	42.5136	40.929		57.2959	50.2887	54.816	54.1336	54.816			1.27332	1.3393	0.620831	0.0343178		255	RLKSISERLSV	NP_036196	Aquaporin 0	PKA
1	59.954	61.4829	63.0826	61.5065	61.4829		45.2011	55.2507	53.9401	51.464	53.9401			0.836724	0.877319	0.151571	0.0376285		62	YQRRASDDGKL	NP_002871	RAF1	PKA
1	77.4586	84.015	81.2689	80.9142	81.2689		86.8595	93.8128	100.038	93.57	93.8128			1.15641	1.15435	0.39929	0.0409527		559	LKRSLSEMEIG	NP_003122	Serum response factor	Potassium_voltage_gated_channel_subfamily_A_member_2;pp90rsk;CaMKII__
1	45.7596	50.7067	54.8037	50.4233	50.7067		39.8224	43.2072	43.353	42.1275	43.2072			0.835477	0.8521	0.325764	0.0439884		247	PEKRASPSKPA	NP_002366	Microtubule associated protein 4	CDC2_kinase
1	84.4394	88.5867	103.652	92.226	88.5867		79.3147	68.9879	71.7566	73.3531	71.7566			0.795362	0.810015	0.436929	0.0460053		548	IAVRKSRDKAK	NP_005185	CCAAT/Enhancer binding protein, beta	ERK2
1	27.1904	36.2312	39.765	34.3955	36.2312		41.9932	52.9282	51.9488	48.9567	51.9488			1.42335	1.43381	0.930718	0.046698		465	GSVEQTPKKPG	NP_004055	Cyclin-dependent kinase inhibitor 1B	cyclin_E-CDK2
1	112.357	119.609	123.467	118.478	119.609		73.5241	88.004	107.139	89.5556	88.004			0.755886	0.735763	0.201309	0.0479468		447	NRSFLSLKHTP	NP_077719	Notch2	nd
1	62.5544	62.682	56.7873	60.6746	62.5544		44.4742	44.158	56.6847	48.439	44.4742			0.79834	0.710968	0.363622	0.0550121		235	DDLMLSPDDIE	NP_000537	p53	Homeodomain_interacting_protein_kinase_2
1	49.4246	71.0601	83.2471	67.9106	71.0601		39.7206	39.3	44.4742	41.1649	39.7206			0.606163	0.558972	0.0547428	0.055976		985	DHYRYSDTTDS	NP_000305	PTEN	AKT1
1	19.0286	18.2709	26.5898	21.2964	19.0286		26.1769	39.5129	39.7383	35.1427	39.5129			1.65017	2.0765	0.51948	0.0565565		954	MQRKLSVALAF	NP_005493	ATP-binding cassette, subfamily A, member 1	PKA
1	59.1278	67.9068	62.9624	63.3323	62.9624		49.3344	59.7968	49.0816	52.7376	49.3344			0.832712	0.783554	0.682531	0.0715372		890	VVRRLSTQFTA	NP_002657	Perilipin	PKA
1	37.7142	39.1702	49.5576	42.1473	39.1702		19.4608	30.9557	34.0097	28.142	30.9557			0.667706	0.790286	0.829564	0.0728483		350	ESLESTRRILG	NP_003816	SNAP23	PKCalpha
1	8.14433	8.14773	11.3216	9.20456	8.14773		-4.83551	-3.90722	7.22355	-0.506394	-3.90722			-0.0550156	-0.479546	0.138929	0.0729274		623	RRRAISETEEN	NP_002383	Oncoprotein Mdm2	AKT1
1	57.2315	61.5901	71.9408	63.5875	61.5901		33.7265	49.8628	53.4437	45.6777	49.8628			0.718344	0.809592	0.681942	0.0745587		730	FSEITSPSKRS	NP_004144	ORC1	CDK2
1	5.89873	6.40272	8.28875	6.8634	6.40272		-10.2094	-4.01616	4.48479	-3.24692	-4.01616			-0.473077	-0.627259	0.0566757	0.0793905		164	YSPPGSPPPGD	NP_003933	Ribosomal protein S6 kinase alpha 4	MAPK14;MEK1
1	49.4246	53.9722	55.2682	52.8883	53.9722		61.8412	57.4693	56.311	58.5405	57.4693			1.10687	1.06479	0.949144	0.0818213		825	PPRRSSIRNAH	NP_000256	p47-phox	PKCzeta;PKCalpha;PKCbetaII;PKCdelta
1	83.9681	77.9177	80.4492	80.7783	80.4492		45.0945	57.7862	76.1188	59.6665	57.7862			0.738645	0.718294	0.0731297	0.0828339		242	LRRQHSYDTFV	NP_000825	NR2B	CaMKII;PKC
1	59.3607	64.529	67.7439	63.8779	64.529		37.8599	56.4145	53.9401	49.4048	53.9401			0.773426	0.835905	0.299669	0.0834608		166	FDGPLSPPLSI	NP_002491	Neurogenic differentiation factor 1	EphB2
1	30.617	34.3791	32.0708	32.3556	32.0708		25.3531	30.7427	21.9276	26.0078	25.3531			0.803811	0.790536	0.308314	0.0852135		3	TTNEEYLDLSQ	NP_075261	Fibroblast growth factor receptor 2	FGFR2
1	87.3947	84.7753	84.9958	85.7219	84.9958		96.4733	100.468	87.2023	94.7147	96.4733			1.10491	1.13504	0.0871723	0.0887957		943	APERASSVYTR	NP_000570	CCR5	GRK
1	212.899	216.162	205.305	211.455	212.899		208.016	196.817	198.078	200.97	198.078			0.950416	0.930386	0.903852	0.0935208		380	LEVSDSESDEA	Q01892	SPIB transcription factor	CK2
1	46.3528	49.4005	56.9021	50.8851	49.4005		64.3222	55.9935	58.3023	59.5393	58.3023			1.17007	1.1802	0.77096	0.0964175		513	VAYHPYPEDYG	AAD21531	IRS 2	Insulin_receptor
1	33.101	45.0481	31.7211	36.6234	33.101		28.6579	24.7209	28.1526	27.1771	28.1526			0.74207	0.850505	0.157418	0.0987667		826	IDRTESLNRSI	NP_002330	Lymphocyte specific protein	MAPKAPkinaseII
1	53.5665	50.273	59.5852	54.4749	53.5665		57.9162	62.6492	67.7682	62.7778	62.6492			1.15242	1.16956	0.957496	0.102813		617	RAREASGAPTS	NP_000035	Androgen receptor	AKT1
1	54.0378	61.4829	52.7053	56.0753	54.0378		70.1128	64.5508	59.4235	64.6957	64.5508			1.15373	1.19455	0.878217	0.104637		822	TTGGESCDELE	NP_002529	Occludin	CK2beta
1	0.692255	-5.24091	-0.804394	-1.78435	-0.804394		1.36697	2.63948	8.71848	4.24164	2.63948			-2.37714	-3.28132	0.762973	0.104919		791	EGCACTPERMA	NP_001159	Survivin	CDC2
1	38.3075	30.6798	36.3824	35.1232	36.3824		22.1453	18.4862	33.3848	24.6721	22.1453			0.702444	0.608681	0.413981	0.106477		279	NPCAYTPPSLK	NP_115568	Protein phosphatase 1, regulatory subunit 1B	CDK5
1	78.7616	65.7281	71.1265	71.8721	71.1265		55.7453	66.2395	63.2834	61.7561	63.2834			0.85925	0.88973	0.8115	0.108141		251	FWSTLSPIAPR	NP_005220	ELK 1	MAPK14;p46SAPK;p54SAPK
1	34.6424	43.9562	37.6666	38.7551	37.6666		49.3344	42.0484	58.0512	49.8113	49.3344			1.28528	1.30977	0.52036	0.108966		789	SSRRTTLCGTL	NP_003591	Serine/threonine protein kinase 6	PKA
1	47.0626	68.4477	57.6016	57.7039	57.6016		40.651	42.4693	48.959	44.0264	42.4693			0.762971	0.737294	0.285941	0.109564		918	PSEVPTPKRPR	NP_665906	High mobility group AT-hook 1	CDC2_kinase
1	259.624	231.397	261.383	250.801	259.624		220.833	180.549	234.704	212.029	220.833			0.845405	0.850588	0.527071	0.109848		703	SSTDRSPYEKV	P15941	Mucin 1 transmembrane	GSK3beta
1	83.3748	73.999	92.2255	83.1998	83.3748		67.53	69.8297	69.2631	68.8743	69.2631			0.827818	0.830744	0.0339749	0.110187		448	LVSPDSPRSID	NP_002301	Leukemia inhibitory factor receptor, alpha	MAPkinase
1	54.0378	66.3812	57.7163	59.3784	57.7163		50.3666	54.6169	44.5968	49.8601	50.3666			0.8397	0.872657	0.772835	0.111227		882	SKRRNSEFEIF	NP_004170	Tryptophan hydroxylase	PRKA1
1	43.9853	57.3449	59.2355	53.5219	57.3449		61.8412	62.2233	72.3815	65.482	62.2233			1.22346	1.08507	0.681758	0.113092		917	IEQWFTEDPGP	NP_000537	p53	ERK2
1	33.8107	33.2923	44.1968	37.0999	33.8107		19.9744	17.0105	34.7571	23.914	19.9744			0.644584	0.590771	0.590272	0.113891		977	YLTQETNKVET	NP_002811	Parathyroid hormone related protein	CDK2
1	41.6177	40.0376	46.175	42.6101	41.6177		56.3655	51.2395	44.2231	50.6094	51.2395			1.18773	1.2312	0.429294	0.114241		269	MTRDIYETDYY	NP_000866	IGF-I receptor	Insulin_receptor
1	53.3281	61.1564	71.826	62.1035	61.1564		27.6258	46.0596	54.6876	42.791	46.0596			0.689027	0.753145	0.621794	0.114971		175	NIIHGSDSVES	NP_000260	Nucleoside diphosphate kinase A	Nucleoside_diphosphate_kinase_A
1	90.0007	122.548	100.034	104.194	100.034		86.8595	70.4636	88.5746	81.9659	86.8595			0.786663	0.868296	0.529214	0.118684		688	YKFPSSPLRIP	NP_000312	Retinoblastoma 1	CDK4
1	264.237	234.448	229.672	242.786	234.448		205.429	220.691	227.726	217.948	220.691			0.897698	0.94132	0.540526	0.121273		243	MQPDNSSDSDY	NP_055022	CD5	PKA
1	34.2876	46.8952	45.0111	42.0646	45.0111		28.3478	38.1362	30.8972	32.4604	30.8972			0.771679	0.686435	0.715931	0.121558		512	PIDMESQERIK	NP_002219	c-Jun	c-Abl;JNK
1	68.3542	76.7237	87.6789	77.5856	76.7237		55.8471	65.9225	70.0106	63.9267	65.9225			0.823951	0.85922	0.722698	0.122832		667	TWRRGSTAGGC	NP_005177	Calpain, large polypeptide L1	nd
1	72.8454	63.6616	37.6666	58.0579	63.6616		115.909	75.8515	78.1101	89.957	78.1101			1.54944	1.22696	0.793317	0.129182		568	RRRMASMQRTG	NP_001420	E1A binding protein p300	AKT;p70S6_kinase;pp90Rsk
1	18.6737	20.8833	21.229	20.262	20.8833		20.803	30.3218	26.0386	25.7212	26.0386			1.26943	1.24687	0.155938	0.129562		408	EGKHLYTLDGG	NP_006089	RACK1	Src
1	92.2463	77.0503	86.9794	85.4253	86.9794		60.3972	76.5943	78.1101	71.7005	76.5943			0.839336	0.880603	0.763642	0.129691		63	SRKGYSRKGFD	NP_000910	Peptidylglycine alpha amidating monooxygenase	PKC
1	66.8128	62.8963	79.7497	69.8196	66.8128		56.1572	63.704	57.6774	59.1795	57.6774			0.847606	0.86327	0.339961	0.129693		492	SLLRLSLYNNC	NP_000237	MHC class II transactivator	Protein_kinase,_cAMP-dependent,_catalytic,_alpha
1	23.0485	31.4401	31.9561	28.8149	31.4401		21.6316	22.1855	25.1627	22.9933	22.1855			0.797965	0.705642	0.252101	0.1325		331	VYESPYSDPEE	P43403	ZAP70	ZAP70
1	46.5857	59.9573	69.9571	58.8334	59.9573		44.9927	38.983	50.2028	44.7262	44.9927			0.760218	0.750413	0.373005	0.133371		680	SPYSLSPVSNK	NP_057347	HCDH1	CDK2
1	114.841	113.512	107.379	111.911	113.512		111.151	100.048	96.5456	102.581	100.048			0.916637	0.881384	0.42828	0.133502		316	DTLSDSDDEDD	NP_005369	N-myc	CK2
1	90.9433	96.424	113.559	100.309	96.424		62.6698	77.4362	95.3018	78.4692	77.4362			0.782276	0.80308	0.685328	0.133764		573	PTPPLSPSRRS	NP_002458	c-Myc	CK2;GSK
1	55.4572	62.2432	49.3227	55.6743	55.4572		50.0565	48.3871	47.0903	48.5113	48.3871			0.87134	0.872512	0.100547	0.134707		884	HSLPLSPASTR	NP_003989	NFKB1	GSK3beta
1	25.5325	21.0976	25.7756	24.1352	25.5325		25.1448	35.9177	45.718	35.5935	35.9177			1.47475	1.40674	0.122934	0.135081		152	ERGQEYLILEK	NP_003206	Tec tyrosine kinase	Tec_tyrosine_kinase
1	61.9667	76.7237	65.181	67.9571	65.181		63.4984	49.7588	57.9285	57.0619	57.9285			0.839675	0.888733	0.884558	0.143536		687	GERKKTLCGTP	NP_005021	Polo like kinase	nd
1	64.0959	71.0601	58.301	64.4857	64.0959		66.8032	76.8023	75.2429	72.9494	75.2429			1.13125	1.17391	0.829806	0.154065		552	ASGYISSLEYP	NP_001724	Complement component 1, subcomponent r	CK2
1	66.103	58.6511	57.2518	60.6687	58.6511		52.7458	58.846	52.5736	54.7218	52.7458			0.901978	0.899315	0.721067	0.158474		852	VLDDQYVSSVG	AAC08966	Bone marrow kinase BMX	c-Src
1	22.4552	31.1135	31.9561	28.5083	31.1135		31.6574	34.333	37.3732	34.4545	34.333			1.20858	1.10347	0.45646	0.160463		131	ILDREYYSVQQ	NP_002438	Ron	Ron
1	59.2443	59.743	61.7984	60.2619	59.743		60.2905	65.6056	63.9082	63.2681	63.9082			1.04989	1.06972	0.398335	0.16122		142	PSEEGYQDYEP	NP_000336	Synuclein alpha	SYK
1	60.1924	72.2591	74.6239	69.0251	72.2591		41.9932	57.4693	65.4032	54.9552	57.4693			0.796162	0.795322	0.594185	0.161283		443	RSTPESRAAVQ	NP_000012	Presenilin 1	GSK3beta
1	18.9066	32.8535	35.1037	28.9546	32.8535		42.41	33.0653	41.4843	38.9865	41.4843			1.34647	1.26271	0.512284	0.162828		463	WGCGNSLRTAL	CAA27173	Lamin A/C	PKCalpha
1	33.6943	46.8952	40	40.1965	40		30.4169	25.3548	37.8696	31.2138	30.4169			0.77653	0.760422	0.952374	0.163309		307	AGIQTSFRTGN	NP_004387	DDX5	PKC
1	25.5325	31.9861	29.6227	29.0471	29.6227		34.1384	43.1032	30.8972	36.0462	34.1384			1.24096	1.15244	0.421055	0.16366		280	QQTNDYMQPEE	NP_001093	Actinin alpha 1	FAK
1	40.0818	46.3544	52.7053	46.3805	46.3544		42.3033	36.2346	39.9894	39.5091	39.9894			0.851848	0.862689	0.38117	0.165043		399	KTNLSYYEYDK	AAC08966	Bone marrow kinase BMX	FAK
1	44.1017	50.8138	36.6174	43.8443	44.1017		70.1128	58.3161	45.2216	57.8835	58.3161			1.32021	1.32231	0.490925	0.165047		946	EKRKNSILNPI	NP_000483	CFTR	PKC
1	59.0058	54.1916	56.2026	56.4667	56.2026		67.9419	59.9008	58.3023	62.0483	59.9008			1.09885	1.0658	0.359386	0.165345		755	CMRNFSRSDHL	NP_001955	Early growth response protein 1	CK2
1	153.876	125.921	66.58	115.459	125.921		82.2076	74.7967	50.0801	69.0282	74.7967			0.59786	0.593998	0.249315	0.166715		1012	TDGNRSSHSRL	NP_001187	BH3 interacting domain death agonist	CK1;CK2
1	74.7417	86.1937	84.881	81.9388	84.881		79.935	70.4636	56.6847	69.0278	70.4636			0.842431	0.830146	0.446437	0.167116		999	MARGSVSDEEM	NP_002289	Lymphocyte cytosolic protein 1	PKA
1	28.2549	32.5269	42.0984	34.2934	32.5269		36.5176	45.0048	50.9502	44.1575	45.0048			1.28764	1.38362	0.97703	0.167357		253	NKARLSITGSV	NP_000820	Glutamate receptor ionotropic, AMPA 4	nd
1	70.7162	68.2334	64.2466	67.7321	68.2334		45.0945	49.5459	69.5142	54.7182	49.5459			0.807863	0.726124	0.118495	0.168053		244	LSRMGSLRAPV	NP_005216	E2F transcription factor 1	CHK2
1	67.4061	62.0289	57.6016	62.3455	62.0289		43.7522	61.2725	53.07	52.6982	53.07			0.845261	0.85557	0.477601	0.171633		185	GTRRGSPLLIG	Q06210	GFAT	PKC
1	118.268	60.7226	102.018	93.6694	102.018		56.6757	62.1193	73.6253	64.1401	62.1193			0.684749	0.608905	0.156825	0.173258		309	EAKRKSPKKKE	NP_004636	Coilin	CDK2-cyclin_E
1	94.7303	100.562	107.499	100.93	100.562		102.778	110.506	118.351	110.545	110.506			1.09526	1.09889	0.805224	0.173683		635	LKPGSSHRKTK	NP_000052	Bruton's tyrosine kinase	PKCbeta
1	88.4593	94.4647	77.8863	86.9367	88.4593		107.226	90.1136	97.7953	98.3783	97.7953			1.13161	1.10554	0.979063	0.17389		959	ASVPPSPSLSR	NP_002094	Glycogen synthase 1	GSK3beta
1	51.4373	49.8342	34.9835	45.4183	49.8342		54.8149	64.1249	50.2028	56.3809	54.8149			1.24137	1.09995	0.758591	0.174512		851	TDDEMTGYVAT	NP_001306	MAPK14	MAP2K3
1	1.28554	5.09651	6.19033	4.19079	5.09651		-5.2474	4.01616	-1.3723	-0.867844	-1.3723			-0.207083	-0.269262	0.468951	0.17474		147	ENPNFTGKKME	NP_000487	Crystallin, beta B2	nd
1	2.93786	-0.128325	1.87874	1.56276	1.87874		-7.2099	-5.80883	2.36503	-3.55123	-5.80883			-2.27242	-3.09187	0.166298	0.176328		813	PGPSLSQGVSV	NP_002476	Nibrin	nb
1	89.5238	93.485	93.6244	92.2111	93.485		76.8337	77.8621	93.9295	82.8751	77.8621			0.898754	0.832883	0.111385	0.176549		699	LLSELSRRRIR	NP_004085	eIF2 alpha	PKR;GCN2;Eukaryotic_translation_initiation_factor_2-alpha_kinase_3;dsRNA-PK;CK2;HCR;DSL;PKC
1	86.3301	103.174	125.8	105.102	103.174		118.7	121.173	143.887	127.92	121.173			1.21711	1.17445	0.658924	0.177577		128	STPAPSRTASF	NP_001087	ATP citrate lyase	GSK3
1	43.6304	32.0932	47.3445	41.0227	43.6304		45.0945	50.8136	69.2631	55.0571	50.8136			1.34211	1.16464	0.567811	0.178733		303	LNRTLSMSSLP	NP_002094	Glycogen synthase 1	PKA
1	43.6304	57.2377	54.4539	51.774	54.4539		55.3286	69.6218	59.0497	61.3333	59.0497			1.18464	1.0844	0.96898	0.184156		639	GLQMGSNRGAS	NP_003177	Transgelin	PKC
1	45.0498	37.2109	42.7979	41.6862	42.7979		32.6895	41.7315	32.141	35.5207	32.6895			0.852096	0.763811	0.719248	0.187758		498	LIPQQSINEAI	NP_000818	Glutamate receptor ionotropic, AMPA 1	PKC;CAMKII
1	26.9519	56.6918	58.301	47.3149	56.6918		66.9098	58.737	65.7769	63.8079	65.7769			1.34858	1.16026	0.11838	0.191594		731	SLESLYSACSM	NP_005302	Grb10	Fyn
1	97.0979	111.226	117.991	108.772	111.226		106.707	93.075	77.1115	92.298	93.075			0.848548	0.836809	0.682415	0.192993		1016	LSGRGSNYGSL	NP_000897	NPRA	nd
1	76.6324	84.2344	78.7005	79.8558	78.7005		73.7325	77.7531	57.0584	69.5147	73.7325			0.870503	0.936874	0.227421	0.199181		809	PGIDLSQVYEL	P00519	ABL	AKT
1	65.8702	67.9068	67.5089	67.0953	67.5089		46.1314	59.9008	64.5331	56.8551	59.9008			0.847378	0.887301	0.0251201	0.203761		427	SSTPLSPTRIT	CAA27173	Lamin A/C	CDC2-kinase
1	59.0058	69.3202	60.1645	62.8302	60.1645		55.9488	61.4854	49.2101	55.5481	55.9488			0.884099	0.929931	0.91586	0.205416		850	RKKRYTVVGNP	NP_002305	LIM domain kinase 1	ROCK1
1	104.428	119.176	119.855	114.486	119.176		108.777	103.217	107.635	106.543	107.635			0.930618	0.903163	0.203803	0.209057		746	RSKKNSLALSL	NP_000116	Estrogen receptor, alpha	PAK1
1	55.9341	62.7891	65.8805	61.5346	62.7891		67.2199	70.2556	63.1608	66.8788	67.2199			1.08685	1.07057	0.656813	0.21043		556	LMDNAYFCEAD	NP_000154	Growth hormone receptor	nd
1	41.0299	44.395	55.1534	46.8595	44.395		35.1705	34.6499	45.8465	38.5556	35.1705			0.822793	0.792217	0.846453	0.212814		98	SDEVQSPVRVR	NP_006192	PCTAIRE protein kinase 1	CDK_5
1	63.619	68.9936	82.4329	71.6818	68.9936		99.4728	70.3596	90.5659	86.7994	90.5659			1.2109	1.31267	0.593533	0.215009		741	DEQFVSLYGTE	NP_037386	TBK1	nd
1	40.6751	47.6606	59.1153	49.1503	47.6606		53.9863	56.0975	64.0309	58.0382	56.0975			1.18083	1.17702	0.488971	0.224011		304	RGQRDSSYYWE	NP_002871	RAF1	PAK1;PAK3
1	26.7135	30.0267	37.6666	31.469	30.0267		36.1009	34.6499	55.0613	41.9374	36.1009			1.33266	1.20229	0.391332	0.226518		210	IRRASTIEMPQ	NP_002658	Phospholamban	Ca2+Calmodulin_dependent_protein_kinase
1	51.4373	50.7067	65.9952	56.0464	51.4373		63.1883	59.3709	72.5041	65.0211	63.1883			1.16013	1.22845	0.760614	0.228907		768	PSMRSSGTDRK	NP_004493	HOX B7	CK2alpha1
1	63.1477	58.9776	69.7276	63.951	63.1477		62.8781	50.1798	58.1796	57.0792	58.1796			0.892546	0.921326	0.832194	0.229553		486	LGRTQSAPLPQ	NP_006028	Histone deacetylase 4	CaMKIV
1	43.392	47.1146	64.946	51.8175	47.1146		43.5438	32.0105	46.2202	40.5915	43.5438			0.783354	0.924211	0.600966	0.230925		286	IPTGTTPQRKS	NP_004514	Kinesin like protein 1	p34cdc2;cyclin_B
1	27.4232	31.0064	37.7814	32.0703	31.0064		38.5819	33.9121	37.9981	36.8307	37.9981			1.14843	1.22549	0.379193	0.231072		797	LARRPTKGIHE	NP_006563	Guanine nucleotide binding protein, alpha13	PKA
1	48.9533	65.1821	63.1974	59.1109	63.1974		58.0179	73.425	86.957	72.8	73.425			1.23158	1.16184	0.544167	0.234915		389	ATLDVYNPFET	NP_005689	SCAMP3	EGFR
1	38.7788	30.3533	29.1582	32.7634	30.3533		46.0248	39.404	33.0111	39.48	39.404			1.205	1.29818	0.787394	0.236309		464	IDPFTYEDPNE	NP_004434	EphB3	EphB3
1	67.4061	75.3052	71.591	71.4341	71.591		69.2841	86.4193	115.606	90.4365	86.4193			1.26601	1.20713	0.0553677	0.238089		373	RARSTSLNERP	NP_000539	Tuberin	AKT1
1	48.5984	54.2988	57.0169	53.3047	54.2988		78.7962	49.3379	68.7668	65.6336	68.7668			1.23129	1.26645	0.152067	0.242398		625	ALRRESQGSLN	NP_006471	Regulator of G protein signaling 14	PKA
1	32.1584	43.0888	41.7487	38.9986	41.7487		21.7334	30.6387	39.3645	30.5789	30.6387			0.784101	0.733885	0.627606	0.242455		592	YKVILYELENF	NP_004067	Crystallin beta B3	nd
1	1.51842	1.07073	5.8406	2.80992	1.51842		-4.0069	3.06536	-0.998566	-0.646703	-0.998566			-0.23015	-0.657637	0.71037	0.24702		564	GDRTSTFCGTP	NP_002732	PKN	3-Phosphoinositide_dependent_protein_kinase_1
1	53.5665	56.0387	53.7545	54.4532	53.7545		62.4614	56.4145	82.7175	67.1978	62.4614			1.23405	1.16198	0.0197629	0.249494		506	RPRVTSGGVSE	NP_001265	Cell cycle checkpoint kinase I	ATR
1	28.9647	41.6704	48.1587	39.5979	41.6704		40.8593	50.0758	58.5534	49.8295	50.0758			1.25839	1.20171	0.902045	0.249861		718	PNDSVYANWML	NP_066124	Ret	Ret
1	84.7942	89.2398	90.5915	88.2085	89.2398		88.9286	91.3813	102.152	94.1538	91.3813			1.0674	1.024	0.313579	0.250025		421	DVDQGSLCTSF	NP_001269	IKK alpha	NIK
1	31.6816	41.0173	25.4258	32.7082	31.6816		42.3033	39.5129	36.0009	39.2724	39.5129			1.20069	1.24719	0.278833	0.250048		633	LSRRPSYRKIL	NP_604391	cAMP response element-binding protein 1	PKA;MAPK;CaMK;RSK2
1	116.022	141.381	132.33	129.911	132.33		100.403	132.479	107.635	113.506	107.635			0.873718	0.81338	0.736957	0.250664		59	IRESESTAGSF	AAH13200	Lck	PKC
1	152.456	161.734	129.298	147.829	152.456		160.877	179.806	152.979	164.554	160.877			1.11314	1.05524	0.810231	0.252071		364	TEDQYSLVEDD	P27986	Phosphatidylinositol 3 kinase, regulatory subunit, alpha	Phosphoinositide-3-kinase,_catalytic_subunit,_gamma
1	31.5651	35.1393	36.0327	34.2457	35.1393		38.5819	33.9121	38.4944	36.9961	38.4944			1.08031	1.09548	0.878436	0.25264		246	RERLASTNDKG	NP_000116	Estrogen receptor, alpha	AKT2
1	63.9739	65.2944	82.7826	70.6836	65.2944		85.1005	73.529	149.867	102.832	85.1005			1.45482	1.30334	0.122275	0.259932		509	ETKGKSFEEIA	NP_000331	Solute carrier family,member 2	PKA
1	43.392	64.9678	59.2355	55.8651	59.2355		76.3152	62.6492	60.5447	66.503	62.6492			1.19042	1.05763	0.739768	0.260754		842	KAGNLYDISED	NP_000825	NR2B	Fyn
1	55.4572	72.8051	76.2524	68.1716	72.8051		56.8792	56.9443	63.9082	59.2439	56.9443			0.869042	0.782148	0.232236	0.262086		670	APLLSTPKRER	NP_015556	Kinesin like 4	Cyclin_B2
1	52.147	36.6649	57.7163	48.8428	52.147		58.0179	51.2395	68.8894	59.3823	58.0179			1.21578	1.11258	0.799736	0.264545		130	IESDIYAEIPD	NP_004094	Focal adhesion kinase 2	FAK2
1	105.021	103.062	100.619	102.901	103.062		99.2644	103.108	99.4128	100.595	99.4128			0.977592	0.964591	0.987217	0.267016		702	ELEGISPDELK	AAH05359	Glia maturation factor beta	PKA
1	41.3848	80.5301	62.6126	61.5092	62.6126		38.6885	48.5951	51.2013	46.1616	48.5951			0.750484	0.776123	0.203862	0.267981		835	KDEGSYTLEEP	NP_055469	Syndecan 3	Tyrosine_specfic_kinase
1	62.438	82.2751	64.3613	69.6915	64.3613		68.0436	92.758	85.4621	82.0879	85.4621			1.17788	1.32785	0.852083	0.269407		346	ASRPSSSRSYV	NP_003371	Vimentin	PAK
1	48.8369	39.3845	54.1042	47.4419	48.8369		29.4865	36.9774	48.8363	38.4334	36.9774			0.810116	0.757162	0.737657	0.27277		5	ALVHSYMTGRR	NP_005481	SH2D3A	nd
1	125.248	100.45	108.428	111.375	108.428		116.631	121.599	125.323	121.185	121.599			1.08807	1.12147	0.212136	0.273284		766	GLRRSSKFCLK	NP_000015	Beta-2-adrenergic receptor	PKC
1	73.2003	87.3877	84.5313	81.7064	84.5313		79.6248	65.8185	76.7378	74.0604	76.7378			0.906421	0.907803	0.970039	0.274054		574	QLRRPSDRELS	NP_068810	NFKB3	PKA
1	71.1931	57.1306	81.3836	69.9024	71.1931		55.125	54.1959	68.5157	59.2789	55.125			0.848023	0.774303	0.604259	0.27544		600	TTSQLYDAVPI	NP_002604	3-Phosphoinositide dependent protein kinase 1	c-Src
1	66.9348	70.407	78.9355	72.0924	70.407		47.1636	67.7201	70.6354	61.8397	67.7201			0.857784	0.961839	0.377945	0.279415		183	YGGLTSPGLSY	NP_002264	Keratin 8	p42_kinase
1	47.2954	32.6392	50.1424	43.359	47.2954		27.3156	37.6113	40.112	35.013	37.6113			0.807514	0.795242	0.685484	0.280166		77	FDAHIYEGRVI	NP_006245	Protein kinase C delta	PDGF;Lyn_kinase
1	42.8042	46.3544	53.1698	47.4428	46.3544		46.5433	36.8685	43.353	42.2549	43.353			0.89065	0.935251	0.933827	0.280946		541	QQREKTRWLNS	NP_054908	Adducin 1	Rho-kinase
1	64.6836	50.273	46.9947	53.9838	50.273		44.8909	48.0702	48.3341	47.0984	48.0702			0.872455	0.956183	0.0796342	0.282135		761	VRRRQSVELHS	NP_000477	Aquaporin 2	PKA
1	144.766	143.121	90.1271	126.005	143.121		143.714	162.271	142.515	149.5	143.714			1.18646	1.00414	0.225365	0.284977		320	GTGDTSSEEDE	NP_056943	Transcription factor IIA, 1	TFIID;CK2
1	65.1604	73.999	88.8429	76.0008	73.999		70.6312	59.6878	69.2631	66.5274	69.2631			0.875351	0.936	0.397744	0.287034		505	PLVQRGSANGL	NP_001610	Beta-adrenergic receptor kinase1	PKA
1	62.438	76.938	85.3455	74.9072	76.938		81.5874	77.7531	98.6654	86.0019	81.5874			1.14811	1.06043	0.959979	0.297797		665	EKKAYSFCGTV	NP_002944	Ribosomal S6 kinase 1	Pyruvate_dehydrogenase_kinase,_isoenzyme_1
1	48.2436	53.0997	51.0713	50.8049	51.0713		28.6579	46.6935	51.5751	42.3088	46.6935			0.832771	0.914279	0.0784445	0.298129		428	ETPAISPSKRA	P33316	dUTP pyrophosphatase	CDC2
1	154.818	146.82	138.041	146.56	146.82		165.321	162.058	142.766	156.715	162.058			1.06929	1.10378	0.643065	0.300367		878	AGDLESPLSEE	NP_005027	PPAR	MAPK
1	37.2429	43.0888	46.0603	42.1307	43.0888		44.1641	34.6499	30.6461	36.4867	34.6499			0.866037	0.804151	0.588972	0.302488		811	SLYASSPGGVY	NP_003371	Vimentin	CDC2
1	55.5792	52.12	83.8318	63.8437	55.5792		46.1314	52.1903	56.1825	51.5014	52.1903			0.80668	0.939026	0.156052	0.303409		167	GPRRRSRKPEA	NP_001800	Centromeric protein a	Aurora_kinase_B
1	31.6816	47.2218	42.6777	40.527	42.6777		42.9236	51.0266	45.9691	46.6398	45.9691			1.15083	1.07712	0.415704	0.303613		805	YVEKFSYKSIT	NP_000886	Leukotriene A4 hydrolase	nd
1	51.9086	63.3351	59.465	58.2362	59.465		55.2268	54.5129	52.9474	54.229	54.5129			0.93119	0.916722	0.077385	0.306606		812	TGVETSFRKLS	NP_003989	NFKB1	IKKalpha
1	24.7063	39.2774	50.0221	38.0019	39.2774		45.8213	49.7588	48.2115	47.9305	48.2115			1.26127	1.22746	0.0475904	0.307698		608	QERRKYLKHRL	NP_005410	STAT2	JAK1
1	29.3195	31.8738	38.0163	33.0699	31.8738		37.1378	32.7483	43.353	37.7464	37.1378			1.14141	1.16515	0.826131	0.308904		499	RDKEVSDDEAE	NP_005339	HSP 90A	CK2alpha_1
1	58.5345	65.8352	52.7053	59.025	58.5345		52.9542	59.9008	39.6156	50.8235	52.9542			0.861051	0.904665	0.578774	0.309993		934	ALSTDSIERLP	NP_002601	Pyruvate dehydrogenase kinase, isoenzyme 1	Pyruvate_dehydrogenase_kinase,_isoenzyme_1
1	71.1931	75.3052	72.1757	72.8914	72.1757		45.5112	63.0701	75.3713	61.3175	63.0701			0.841218	0.873841	0.0401316	0.312614		186	GMDYRSCILRP	NP_003240	Thimet oligopeptidase 1	PKA
1	71.1931	69.6467	90.1271	76.9889	71.1931		52.8476	56.5185	82.3438	63.9033	56.5185			0.830032	0.793876	0.669588	0.314237		99	PFRRPSTYGIP	NP_127492	TFII-I	PRKG1
1	30.8554	39.3845	49.9074	40.0491	39.3845		27.4174	35.6007	35.8783	32.9655	35.6007			0.823127	0.903928	0.404713	0.314882		748	KSFTRSTVDTM	NP_001727	Complement component 5 receptor 1	nd
1	32.6297	42.1092	45.0111	39.9166	42.1092		42.7201	48.0702	43.1019	44.6307	43.1019			1.1181	1.02357	0.350475	0.316012		12	QGVRTYVDPFT	NP_004429	EphA4	EphA4
1	49.663	64.529	56.9021	57.0314	56.9021		57.7078	77.7531	61.4148	65.6252	61.4148			1.15069	1.07931	0.653943	0.316079		885	RDRSSSAPNVH	NP_004324	B-Raf	AKT;SGK
1	61.4899	63.5494	72.5255	65.8549	63.5494		64.7389	78.8129	72.1304	71.894	72.1304			1.0917	1.13503	0.819888	0.31742		637	SQRRESFLYRS	NP_002591	cAMP-specific 3',5'-cyclic phosphodiesterase 4B	PKA
1	32.8681	42.1092	29.2729	34.7501	32.8681		32.0693	24.0871	32.141	29.4324	32.0693			0.846975	0.975694	0.656591	0.317927		706	SPQPEYVNQPD	NP_004439	ErbB2	ERBB2
1	102.537	84.9947	106.914	98.1488	102.537		138.96	91.8072	115.361	115.376	115.361			1.17552	1.12506	0.389802	0.319554		846	TTEAIYEEIDA	NP_005477	TOM1 like 1	Fyn
1	28.9647	42.7623	49.4429	40.3899	42.7623		44.5808	42.9992	66.647	51.409	44.5808			1.27282	1.04253	0.768482	0.320577		641	FEEDDYESPND	NP_005556	SLP 76	ZAP70_Protein_tyrosine_kinase_TXK
1	51.0825	79.9892	60.1645	63.7454	60.1645		55.4352	58.3161	46.2202	53.3238	55.4352			0.836512	0.921394	0.30894	0.324345		777	ETKSLYPSSEI	NP_005834	STAM2	EGFR
1	64.922	47.8749	62.8476	58.5482	62.8476		54.7083	50.9226	51.6977	52.4429	51.6977			0.895722	0.822588	0.0883699	0.328658		933	RCRLLSDCANV	NP_005200	Crystallin beta A2	nd
1	33.3394	43.7419	50.7216	42.601	43.7419		31.5556	44.7919	27.0314	34.4596	31.5556			0.808892	0.721404	0.946365	0.329635		278	RGDVFTMPEDE	NP_000629	Vitronectin	CK2
1	38.4239	45.9155	72.4053	52.2482	45.9155		32.1759	47.6443	39.7383	39.8528	39.7383			0.762759	0.865464	0.316058	0.331763		285	IPRRTTQRIVA	NP_001377	Collapsin response mediator protein 2	Rho-kinase
1	68.4706	41.4561	65.4105	58.4457	65.4105		62.7715	69.1959	73.3742	68.4472	69.1959			1.17112	1.05787	0.230638	0.332521		97	LQRSSSFKDFA	AAH51881	SH3 protein expressed in lymphocytes	nd
1	64.5672	70.9529	80.5694	72.0298	70.9529		61.2209	65.5016	71.2603	65.9943	65.5016			0.916207	0.92317	0.562313	0.332964		876	DGRGDSVVYGL	NP_000573	Secreted phosphoprotein 1	Phosphotyrosyl_protein_phosphatase
1	40.9079	62.3554	50.8418	51.3684	50.8418		57.606	60.0048	59.7972	59.136	59.7972			1.15121	1.17614	0.030201	0.336339		457	LNEEWYVSYIT	NP_005556	SLP 76	Lck
1	33.101	30.241	36.6174	33.3198	33.101		38.3783	30.6387	61.041	43.3527	38.3783			1.30111	1.15943	0.0785148	0.341685		798	PFRRHSWICFD	NP_006194	cAMP specific 3',5 '-cyclic phosphodiesterase 4D	PKA
1	39.9653	39.6039	60.1645	46.5779	39.9653		42.6135	32.5403	40.4857	38.5465	40.4857			0.827571	1.01302	0.33825	0.341893		45	RIRTQSFSLQE	NP_000594	Nitric oxide synthase 3	AKT1
1	60.1924	49.1811	56.2026	55.192	56.2026		57.4994	58.633	60.0483	58.7269	58.633			1.06405	1.04324	0.0997145	0.344676		231	WPWQVSLRTRF	NP_000292	Plasminogen	nd
1	73.7935	65.7281	78.1213	72.5476	73.7935		66.8032	90.0096	86.8286	81.2138	86.8286			1.11945	1.17664	0.399936	0.346028		216	NDDDVYRSLEE	NP_003362	VAV2	EGFR
1	44.5785	70.8458	56.2026	57.209	56.2026		51.5053	45.6387	49.5838	48.9093	49.5838			0.854923	0.882232	0.098197	0.34689		802	RRRLSSLRAST	NP_001001	Ribosomal protein S6	PAK2
1	46.8241	65.1821	57.8366	56.6143	57.8366		28.968	59.2669	48.5852	45.6067	48.5852			0.805569	0.840043	0.531045	0.347594		866	QLGPPSPVKMP	NP_004210	Pituitary tumor-transforming protein 1	CDC2
1	46.9406	50.1607	67.3942	54.8318	50.1607		45.8213	81.0314	79.2313	68.6947	79.2313			1.25282	1.57955	0.470489	0.349341		642	VSFNPYEPELA	NP_003168	SYK	SYK
1	27.1904	42.2163	46.5248	38.6438	42.2163		20.081	26.9395	41.6069	29.5425	26.9395			0.764481	0.63813	0.920089	0.351585		439	SERRGSHPYID	NP_002594	Phosphodiesterase 7A cAMP-specific high-affinity	Protein_kinase
1	49.7795	55.1713	67.9789	57.6432	55.1713		41.6831	53.775	55.5635	50.3405	53.775			0.873312	0.974692	0.789649	0.351914		157	SILPFTPPVVK	NP_005892	SMAD2	ERK
1	36.0619	64.0953	46.41	48.8557	46.41		48.1957	64.9717	64.5331	59.2335	64.5331			1.21242	1.3905	0.625375	0.352471		357	SAIRQSPSPPP	NP_006193	cAMP-specific 3',5'-cyclic phosphodiesterase 4A	nd
1	80.2975	52.2323	67.9789	66.8362	67.9789		62.4614	48.3871	60.6673	57.1719	60.6673			0.855403	0.892443	0.457442	0.355008		613	RGKKKSGCLVL	NP_001655	RhoA	PKA
1	47.4174	85.4284	66.345	66.3969	66.345		55.8471	58.846	49.2101	54.6344	55.8471			0.822845	0.841768	0.126143	0.358054		493	SASQLSAEEEE	NP_061825	HOX B6	CK2
1	27.9001	37.2109	35.1037	33.4049	35.1037		31.8657	37.3984	48.4626	39.2422	37.3984			1.17475	1.06537	0.500514	0.358741		871	RSGAMSPMSWN	NP_003815	FADD	FIST3_70-kDa_kinase
1	58.8894	75.9584	81.9684	72.272	75.9584		55.4352	51.5564	77.24	61.4105	55.4352			0.849714	0.72981	0.855724	0.362138		661	RTAPYTPNLPH	NP_005350	SMAD4	ERK2
1	32.0364	55.2784	48.7434	45.3527	48.7434		41.1695	34.8629	38.1207	38.051	38.1207			0.839001	0.782069	0.129503	0.365235		795	GQLVDSIAKTR	NP_003001	MAP2K4	MAP2K4
1	79.2329	85.2141	93.5097	85.9855	85.2141		60.2905	81.5564	87.7045	76.5171	81.5564			0.889884	0.957076	0.397964	0.365251		444	SVRMLSGSKEK	NP_000905	Opioid receptor mu 1	CAMKII
1	50.844	68.2334	74.8534	64.6436	68.2334		59.8787	79.4467	87.3308	75.5521	79.4467			1.16875	1.16434	0.869884	0.371831		370	IKRQLSMTLRG	NP_006192	PCTAIRE protein kinase 1	PKA
1	79.9426	78.683	63.8968	74.1742	78.683		99.0561	81.3484	71.1318	83.8454	81.3484			1.13039	1.03387	0.570238	0.372852		1014	SSQRVSSYRRT	NP_001918	Desmin	Aurora_kinase_B
1	70.2449	70.6264	59.2355	66.7023	70.2449		85.2071	70.2556	65.5258	73.6628	70.2556			1.10435	1.00015	0.56787	0.376903		764	NTGEQSGYHVE	NP_000015	Beta-2-adrenergic receptor	Insulin_receptor
1	32.3913	44.2828	44.8963	40.5235	44.2828		51.9172	48.2782	38.3718	46.1891	48.2782			1.13981	1.09022	0.994429	0.379487		759	KSKIGSTDNIK	NP_114034	Microtubule associated protein 2	MARK
1	94.259	97.6231	92.3402	94.7408	94.259		69.9044	89.3757	99.1617	86.1473	89.3757			0.909295	0.948193	0.0624645	0.380975		436	NLLPMSPEEFD	NP_009330	STAT1	MAPkinase;KIT
1	60.4253	60.9369	43.9619	55.108	60.4253		63.7019	52.6112	72.7552	63.0228	63.7019			1.14362	1.05423	0.956176	0.381865		818	RQRSTSTPNVH	NP_002871	RAF1	PKA;AKT1
1	113.421	118.63	118.805	116.952	118.63		81.4856	96.6652	127.565	101.905	96.6652			0.871343	0.81485	0.0333706	0.382632		238	PESIHSFIGDG	NP_004949	mTOR	mTOR
1	36.1783	31.7666	49.3227	39.0892	36.1783		48.816	42.2564	42.8566	44.643	42.8566			1.14208	1.18459	0.272381	0.383041		60	RTAKDSDDDDD	NP_004594	Syntaxin 1A	CK2
1	36.2948	44.7216	41.3989	40.8051	41.3989		35.5872	49.125	58.5534	47.7552	49.125			1.17032	1.18662	0.23819	0.383141		87	NPCTETFTGTL	BAA12684	ASK1	ASK1
1	34.9973	41.5632	52.4703	43.0103	41.5632		34.6569	33.8081	43.2303	37.2318	34.6569			0.865648	0.833835	0.517157	0.384132		540	KAARKSAPSTG	NP_002098	H3 histone, family 3A	nd
1	47.179	61.5901	81.1487	63.3059	61.5901		37.2396	58.529	58.7986	51.5224	58.529			0.813864	0.9503	0.689717	0.387456		607	QSKRSTMVGTP	AAF67008	PAK3	Pyruvate_dehydrogenase_kinase,_isoenzyme_1
1	34.8753	25.8887	36.3824	32.3821	34.8753		13.7719	30.8467	32.6374	25.752	30.8467			0.795253	0.884486	0.457802	0.3877		596	PDHQYYNDFPG	NP_892113	Shc	SYK;c-Src
1	43.2755	54.2988	54.8037	50.7927	54.2988		56.7774	53.0322	53.9401	54.5832	53.9401			1.07463	0.993395	0.165017	0.389062		872	FSEHRTQVSLK	NP_009125	Cell cycle checkpoint kinase II	CHK2
1	106.086	68.5599	76.0228	83.5562	76.0228		89.7523	62.0153	52.6963	68.1546	62.0153			0.815674	0.815746	0.969907	0.389749		547	CDERTSLMSAE	NP_000438	Presenilin 2	CK1;CK2
1	65.3933	69.7539	41.9782	59.0418	65.3933		69.3908	63.2831	70.1391	67.6043	69.3908			1.14502	1.06113	0.119228	0.39017		893	QHRSSSSAPHH	NP_000715	Calcium channel voltage dependent beta 2 subunit	DNA-dependent_protein_kinase_catalytic_subunit
1	119.332	113.731	144.451	125.838	119.332		118.802	144.735	155.724	139.754	144.735			1.11058	1.21288	0.8537	0.390302		158	PLSQETFSDLW	NP_000537	p53	CK1;DNA-dependent_protein_kinase_catalytic_subunit_ATR
1	55.8121	73.999	81.1487	70.3199	73.999		71.2515	75.7475	92.6856	79.8949	75.7475			1.13616	1.02363	0.856293	0.391388		690	AAKRASRIYNT	AAH09361	Regulator of G protein signaling 10	PKA
1	129.035	87.1734	101.204	105.804	101.204		88.9286	79.0209	107.01	91.6532	88.9286			0.866253	0.878707	0.614643	0.392579		78	AEDSTYDEYEN	NP_005222	Cortactin	c-Src
1	51.6757	57.8908	34.519	48.0285	51.6757		59.3602	49.125	57.5548	55.3466	57.5548			1.15237	1.11377	0.33843	0.393927		814	APDEGSDLFYD	NP_004350	Cell division cycle 34	CK2
1	54.5146	54.1916	41.7487	50.1516	54.1916		55.6387	56.0975	51.324	54.3534	55.6387			1.08378	1.0267	0.231502	0.400359		941	HSIYSSDEDDE	NP_005366	c-Myb	ERK2
1	45.2883	65.075	72.755	61.0394	65.075		59.5685	79.1298	72.6267	70.4417	72.6267			1.15404	1.11605	0.661475	0.400379		36	RSRSRSPRPRG	NP_001973	ErbB3	Phospholipid_kinase_Phosphoinositide_kinase
1	39.0172	72.3663	71.1265	60.8367	71.1265		71.1449	60.7476	88.9483	73.6136	71.1449			1.21002	1.00026	0.725307	0.402963		916	IGDELYLEPLE	NP_004575	RAD9	ABL
1	21.8675	44.395	42.4482	36.2369	42.4482		19.044	25.5678	38.4944	27.7021	25.5678			0.764472	0.602329	0.772218	0.405978		348	RGRLRSADSEN	NP_002392	MEKK3	PKA
1	80.0646	87.1734	99.1054	88.7811	87.1734		79.6248	89.1628	79.9787	82.9221	79.9787			0.934006	0.917467	0.480073	0.409888		676	LTRIPSAKKYK	NP_003759	PEA15	PKC
1	51.9086	44.6093	53.7545	50.0908	51.9086		55.7453	49.5459	54.1912	53.1608	54.1912			1.06129	1.04397	0.615809	0.412084		277	LNRIQTQIRVV	NP_001673	ATP2B1	PKC
1	55.3408	63.3351	69.0281	62.568	63.3351		56.8792	68.354	94.4317	73.2216	68.354			1.17027	1.07924	0.226425	0.417595		254	GFSRKSHTFLP	NP_149124	CNPase	PKC
1	94.0206	76.2849	99.8049	90.0368	94.0206		88.4101	105.119	99.7866	97.7717	99.7866			1.08591	1.06133	0.65314	0.420393		64	GFTEESGDDEY	NP_005988	TCFL1	CK2
1	62.3216	86.1937	83.0176	77.1776	83.0176		60.4989	70.1467	76.9889	69.2115	70.1467			0.896782	0.844962	0.579977	0.420495		645	PGLDEYNPFSD	NP_004857	SCAMP1	EGFR
1	35.2302	53.5385	50.8418	46.5368	50.8418		25.043	49.3379	40.8595	38.4135	40.8595			0.825442	0.803659	0.782382	0.423603		858	NNTSSSPQPKK	NP_000537	p53	CDK2
1	82.4266	85.7549	79.635	82.6055	82.4266		77.0372	78.7039	84.4635	80.0682	78.7039			0.969285	0.954836	0.764113	0.425394		249	LARRPSYRKIL	NP_005162	Activating transcription factor 1	CaMKI;PKA;S6K
1	29.0811	38.5171	37.2021	34.9334	37.2021		33.93	22.6064	35.1309	30.5557	33.93			0.874685	0.912045	0.707137	0.427503		43	ISRQHSYDNIV	NP_000824	Glutamate receptor ionotropic, N-methyl D-aspartate subunit 2A	CaMKII
1	54.2762	52.12	41.7487	49.3816	52.12		51.6071	42.7863	40.112	44.8351	42.7863			0.907931	0.820918	0.892939	0.431086		942	KSEPISPPRDR	NP_005578	Myocyte specific enhancer factor 2A	CDK5
1	43.7468	51.3598	65.2958	53.4675	51.3598		39.4105	41.3056	57.4322	46.0494	41.3056			0.86126	0.80424	0.901847	0.432803		740	LLEDDSDEEED	NP_003753	Vesicle associated membrane protein 4	CK2alpha_1
1	37.1265	48.2014	65.8805	50.4028	48.2014		52.9542	54.1959	70.2617	59.1373	54.1959			1.17329	1.12436	0.614102	0.434198		494	ILRKVSGHPNI	NP_006204	Phosphorylase kinase muscle gamma-1	Phosphorylase_kinase_muscle_gamma-1
1	39.2556	42.4357	50.2571	43.9828	42.4357		54.9167	39.7209	52.0714	48.903	52.0714			1.11187	1.22707	0.658784	0.43637		751	IKRLRSQVQVS	NP_000448	Hepatocyte nuclear factor 4-alpha	AMPK
1	65.3933	84.8875	74.1539	74.8116	74.1539		65.049	76.5943	65.1521	68.9318	65.1521			0.921405	0.878606	0.63197	0.436976		1023	PVAPLSPARLQ	NP_005221	ELK3	MAPK14;EphB2
1	58.5345	84.6681	102.483	81.8951	84.6681		59.5685	77.7531	72.6267	69.9828	72.6267			0.854542	0.857781	0.304967	0.438626		683	LLREASARDRQ	NP_542437	Vanilloid receptor 1	PKCepsilon
1	47.6503	67.0343	61.9132	58.8659	61.9132		66.5996	77.7531	54.816	66.3896	66.5996			1.12781	1.07569	0.8681	0.440884		529	SAWPGTLRSGM	NP_055180	HSP22	ERK1
1	81.9553	89.6735	72.6402	81.423	81.9553		66.2895	75.0097	84.5862	75.2951	75.0097			0.92474	0.91525	0.929667	0.443985		957	HLRSESQRQRR	NP_002064	Guanine nucleotide binding protein, alpha Z polypeptide	PKC
1	42.8042	54.0794	48.9729	48.6188	48.9729		36.3092	48.3871	48.0889	44.2617	48.0889			0.910382	0.981948	0.803634	0.444545		644	KMAEAYSEIGM	AAH25703	T-cell antigen receptor, zeta	nd
1	40.5531	66.4883	68.3286	58.4567	66.4883		47.6821	50.1798	52.0714	49.9778	50.1798			0.854954	0.754715	0.0393929	0.444726		640	RMVQLSPPALA	NP_003180	T cell acute lymphocytic leukemia 1	ERK1
1	51.1989	51.3598	54.5687	52.3758	51.3598		44.5808	61.1685	81.2226	62.324	61.1685			1.18994	1.19098	0.0212368	0.44708		854	QSRRSTQGVTL	NP_002471	Myosin phosphatase target subunit 1	Rho_kinase;DMPK;ILK
1	47.0626	46.7881	60.9842	51.6116	47.0626		46.2332	60.5346	68.1419	58.3033	60.5346			1.12965	1.28626	0.695048	0.447357		146	RSRRLTFRKNI	NP_001391	Endothelial differentiation gene 1	AKT
1	30.2621	19.1383	25.1909	24.8637	25.1909		13.4618	21.5516	26.9087	20.6407	21.5516			0.830153	0.855533	0.807244	0.45098		333	TAEPDYGALYE	NP_002651	Phospholipase C, gamma1	Lyn
1	66.9348	56.3652	34.519	52.6063	56.3652		44.5808	40.8846	48.0889	44.5181	44.5808			0.84625	0.790928	0.0906702	0.454218		958	DDGRVSYPLCF	AAH05359	Glia maturation factor beta	PKC
1	52.0306	51.6863	35.9179	46.545	51.6863		47.7838	39.6169	36.7484	41.383	39.6169			0.889098	0.766487	0.557965	0.455853		1006	NASASSLKKKQ	NP_003079	Fascin 1	PKC
1	46.5857	60.6104	79.9847	62.3936	60.6104		70.011	59.5838	89.8184	73.1377	70.011			1.1722	1.1551	0.91222	0.459109		148	LGSQSYEDMRG	NP_001761	CD19	Lyn_kinase;Bruton's_tyrosine_kinase
1	61.135	56.5846	58.1863	58.6353	58.1863		44.8909	57.0483	61.4148	54.4513	57.0483			0.928644	0.980443	0.135487	0.459708		314	KVRFNSVSSYS	NP_000611	Nitric oxide synthase 1	CAMKIIalpha;CAMKIalpha;CAMKIV;PKA;PKC
1	43.9853	34.8128	52.4703	43.7561	43.9853		38.6885	52.0814	60.1709	50.3136	52.0814			1.14986	1.18406	0.796982	0.462405		201	AQDEFYRSGWA	NP_004374	Csk	Csk
1	35.1137	45.1553	58.4158	46.2283	45.1553		28.1442	44.054	45.4727	39.2237	44.054			0.848478	0.975611	0.807827	0.467794		351	FPAPQTPGRLQ	NP_003174	ADAM 17	EphB2
1	38.7788	62.4626	57.8366	53.026	57.8366		34.6569	48.0702	54.1912	45.6394	48.0702			0.860699	0.831138	0.775626	0.469866		435	PSAYGSVKAYT	NP_004030	Annexin II	PKC
1	50.4892	40.6907	38.2513	43.1437	40.6907		43.6505	41.5185	31.7673	38.9787	41.5185			0.903462	1.02034	0.977905	0.470501		538	DSQPESQVLED	NP_005648	Tumor protein p53 binding protein 1	ATM
1	74.8581	93.5922	90.362	86.2708	90.362		88.822	78.8129	73.8764	80.5037	78.8129			0.933152	0.87219	0.732704	0.471662		880	RAREGSFESRY	NP_002651	Phospholipase C, gamma1	PKCmu
1	162.509	153.463	171.031	162.334	162.509		174.213	149.276	131.928	151.806	149.276			0.935141	0.918575	0.291792	0.472213		1022	PSRSYSERDFE	NP_005061	Solute carrier family anion exchange, member 3	PKCepsilon
1	127.616	143.881	131.86	134.453	131.86		107.948	133.96	136.786	126.231	133.96			0.938853	1.01592	0.439533	0.473079		256	GSEGDSESGEE	NP_003122	Serum response factor	CK2
1	44.1017	62.2432	81.2689	62.5379	62.2432		54.9167	50.4967	56.5562	53.9899	54.9167			0.863314	0.882293	0.0553077	0.476058		897	QVKALYDFLPR	NP_003319	Protein tyrosine kinase TXK	Protein_tyrosine_kinase_TXK
1	82.1938	69.8661	87.3292	79.7963	82.1938		54.8149	64.3379	91.6871	70.28	64.3379			0.880741	0.782758	0.360468	0.479134		93	FLSSPTYRALL	NP_005864	Regulator of G protein signaling 19	PKC
1	31.0938	42.65	40.1148	37.9529	40.1148		28.246	36.8685	37.8696	34.328	36.8685			0.904491	0.919075	0.862868	0.479268		72	PosCtrl	0	Mixed kinase substrate peptides	na
1	57.1151	76.8309	75.0884	69.6781	75.0884		65.9794	81.8733	79.8561	75.9029	79.8561			1.08934	1.06349	0.771881	0.482097		379	VHRDLSRDRPL	NP_066569	Kell blood group protein	PKC
1	45.6431	60.3961	57.1371	54.3921	57.1371		51.4036	64.5508	61.041	58.9985	61.041			1.08469	1.06833	0.871038	0.48242		358	RTRTDSYSAGQ	NP_004949	mTOR	AKT
1	96.1498	80.7495	92.69	89.8631	92.69		100.917	90.4305	91.4418	94.2631	91.4418			1.04896	0.986534	0.677701	0.485888		497	LERQLSLEQEV	NP_000689	Arachidonate 5 lipoxygenase	MAPK2
1	64.922	51.3598	57.1371	57.8063	57.1371		50.5749	60.5346	50.4539	53.8545	50.5749			0.931637	0.885151	0.838986	0.486239		618	KLFSSSVSEGF	NP_066569	Kell blood group protein	CK2
1	72.1357	90.3267	108.313	90.2586	90.3267		72.2836	76.6983	93.5557	80.8459	76.6983			0.895714	0.849122	0.556122	0.486491		383	APKAPSKKEKK	NP_001334	DAB2	PKC
1	70.5998	68.1211	76.7223	71.8144	70.5998		89.9607	78.179	64.9068	77.6822	78.179			1.08171	1.10735	0.22185	0.487157		313	PVARTSPLQTP	NP_000624	Bcl 2	JNK1
1	45.5211	65.2944	75.5529	62.1228	65.2944		50.9868	52.0814	61.6659	54.9114	52.0814			0.883916	0.797639	0.258035	0.487637		681	RKRKPSTSDDS	NP_001058	DNA topoisomerase II alpha	CK2
1	97.4528	79.0096	60.2847	78.9157	79.0096		64.2204	76.0645	70.7581	70.3476	70.7581			0.891428	0.895563	0.184969	0.489198		192	SDSLSSPTLLA	NP_005243	c-Fos	EphB2;ERK2
1	62.0831	58.8705	69.9571	63.6369	62.0831		52.3339	58.1031	67.7682	59.4018	58.1031			0.933448	0.935892	0.697079	0.490014		675	EVPRRSGLSAG	NP_003917	Methyl CpG binding domain protein 3	Aurora_kinase_A
1	35.707	42.65	52.82	43.7257	42.65		32.1759	37.9282	46.4655	38.8565	37.9282			0.888643	0.88929	0.822008	0.493882		284	QTARKSTGGKA	NP_002098	H3 histone, family 3A	JNK2
1	31.4487	54.5182	66.58	50.8489	54.5182		25.8668	33.3822	60.422	39.8903	33.3822			0.784487	0.612313	0.982072	0.497608		969	EANSHYGHNDD	NP_000433	CD31	Lck;Csk
1	77.8134	77.0503	51.891	68.9182	77.0503		102.778	88.3209	53.4437	81.5141	88.3209			1.18276	1.14628	0.505555	0.498425		783	GQESEYGNITY	NP_002822	SHP1	c-Abl;Lck
1	41.8561	31.4401	50.1424	41.1462	41.8561		39.3087	42.4693	60.9184	47.5655	42.4693			1.15601	1.01465	0.783967	0.498849		65	GLAEFYHPGQE	NP_001886	CK2, alpha 1	CDC2
1	43.514	29.3736	48.7434	40.5437	43.514		25.043	40.0378	39.6156	34.8988	39.6156			0.860771	0.910412	0.841231	0.498925		4	SSLDVYDGRFL	NP_056646	Acetylcholinesterase	nd
1	97.5692	77.2646	83.717	86.1836	83.717		72.5938	113.884	102.525	96.3343	102.525			1.11778	1.22466	0.382629	0.499706		221	LETVSTQELYS	NP_009125	CHK2	CHK2
1	51.0825	63.4422	61.9132	58.8126	61.9132		49.5428	69.6218	77.6137	65.5928	69.6218			1.11528	1.12451	0.356688	0.502542		697	PAARASKKILL	NP_001610	Beta-adrenergic receptor kinase1	PKC
1	158.489	176.649	197.731	177.623	176.649		124.796	162.801	194.341	160.646	162.801			0.904422	0.921607	0.482641	0.502826		110	VPSYDSFDSED	NP_005229	C ets 1 protein	CaMK2
1	100.408	84.6681	50.8418	78.6393	84.6681		99.1627	90.0096	80.8488	90.007	90.0096			1.14455	1.06309	0.231208	0.505246		567	ALTEDSTQTSD	NP_002020	Formyl peptide receptor 1	Beta-adrenergic_receptor_kinase1
1	37.1265	43.7419	55.3884	45.4189	43.7419		37.5497	33.8081	49.3327	40.2302	37.5497			0.885758	0.858438	0.868706	0.50526		1021	REKKFSTKSDV	NP_004374	Csk	PKA
1	32.3913	33.726	37.4316	34.5163	33.726		31.2455	25.5678	38.1207	31.6447	31.2455			0.916803	0.926452	0.294376	0.505455		1005	GSDSDSEVDKK	NP_006704	PC4	CK2alpha_1
1	35.4686	55.9315	59.2355	50.2119	55.9315		55.9488	54.6169	57.9285	56.1647	55.9488			1.11855	1.00031	0.032953	0.507982		543	RDKYKTLRQIR	NP_002435	Moesin	Rho-Kinase
1	30.739	51.4669	57.1371	46.4477	51.4669		59.8787	46.5895	52.1999	52.8894	52.1999			1.13869	1.01424	0.374612	0.50925		725	RPRSCTWPLPR	NP_002006	FKHR	AKT1
1	26.5971	36.6649	37.3169	33.5263	36.6649		23.0757	20.3878	41.1106	28.1914	23.0757			0.840873	0.629366	0.442872	0.509399		124	EDGTGSPQLNN	NP_004032	Beta arrestin 1	ERK1;ERK2
1	72.6125	54.1916	76.9518	67.9187	72.6125		57.7078	82.1902	88.8257	76.2412	82.1902			1.12254	1.1319	0.704351	0.518072		40	ARPPASPSPQR	NP_008881	Synapsin I	CDK5
1	91.4201	85.3212	86.28	87.6738	86.28		78.898	91.1734	84.4635	84.845	84.4635			0.967735	0.978947	0.443223	0.520658		696	TKWYRSPRLLL	NP_002738	MAPK4	MAPK4
1	136.133	145.08	170.681	150.631	145.08		106.499	138.605	165.563	136.889	138.605			0.908769	0.955365	0.537703	0.529104		115	LLRSGSSPNLN	NP_001420	E1A binding protein p300	PKCdelta
1	66.8128	55.2784	86.8647	69.6519	66.8128		61.0174	61.9064	66.647	63.1903	61.9064			0.907229	0.926565	0.0692247	0.529273		126	VKRRPSPYEME	NP_003180	T cell acute lymphocytic leukemia 1	T_cell_acute_lymphocytic_leukemia_1
1	82.5486	71.7132	74.5037	76.2552	74.5037		118.904	75.0097	68.2704	87.3947	75.0097			1.14608	1.00679	0.0803735	0.529564		1013	SRVTFSEDDEI	NP_054829	NIPP1	CK2
1	47.7723	52.2323	74.7387	58.2477	52.2323		57.606	61.5894	76.1188	65.1048	61.5894			1.11772	1.17914	0.6249	0.53308		491	RKAKRSLAPRF	NP_002750	PKR	PKR
1	116.97	125.268	128.363	123.534	125.268		126.245	112.829	120.967	120.014	120.967			0.971506	0.965665	0.86347	0.533817		537	IHMVYSKRSGK	NP_003080	Small nuclear ribonucleoprotein 70 kD	nd
1	67.7609	76.6115	75.4381	73.2702	75.4381		61.531	80.1846	65.5258	69.0805	65.5258			0.942819	0.868603	0.386507	0.543224		830	EPKRRSARLSA	NP_004956	HMG14	Ribosomal_protein_S6_kinase_alpha_3;PKA;PKC
1	67.7609	57.7837	99.335	74.9598	67.7609		51.9172	44.2669	91.1907	62.4583	51.9172			0.833223	0.766182	0.852122	0.5502		177	NQNSSSDSEAE	NP_110383	T-cell transcription factor 4	CK2
1	47.0626	53.0997	47.6942	49.2855	47.6942		50.4732	42.2564	48.959	47.2295	48.959			0.958284	1.02652	0.730818	0.551882		803	GSKNKSPSKAA	NP_003474	High mobility group AT-hook 2	Cdc2_kinase
1	100.053	87.7142	97.8213	95.1962	97.8213		88.3083	103.217	107.384	99.6364	103.217			1.04664	1.05516	0.6012	0.556235		163	LRRSLSRSMSQ	NP_003664	Telethonin	Titin
1	21.9839	38.0783	38.0163	32.6928	38.0163		35.7907	34.6499	38.1207	36.1871	35.7907			1.10688	0.941457	0.0702122	0.556385		655	NQLFLYDTHQN	AAH11772	Phospholipase C, gamma 2	Bruton's_tyrosine_kinase
1	61.257	83.1425	65.6455	70.015	65.6455		64.6323	73.316	56.1825	64.7103	64.6323			0.924234	0.984565	0.707558	0.558221		867	PGLRRSPIKKV	NP_002457	B-Myb	CDK2
1	22.2223	42.2163	47.9237	37.4541	42.2163		33.5181	39.8298	60.422	44.59	39.8298			1.19052	0.94347	0.958432	0.560551		105	RLRTHSIESSG	NP_003001	MAP2K4	AKT1
1	57.1151	70.6264	74.0392	67.2602	70.6264		53.5744	56.4145	75.6166	61.8685	56.4145			0.919838	0.798774	0.715606	0.566367		691	PSSRASSRASS	NP_000156	Connexin 43	nd
1	67.8774	63.3351	85.6952	72.3026	67.8774		50.6767	71.7314	75.3713	65.9265	71.7314			0.911814	1.05678	0.880131	0.568906		117	RRRAASMDSSS	NP_005929	AFX 1	AKT1
1	31.5651	42.1092	54.3392	42.6712	42.1092		36.9295	42.6823	35.5046	38.3721	36.9295			0.899252	0.876994	0.200089	0.568963		526	NKPTVYGVSPN	P00519	ABL	nd
1	39.2556	56.2581	68.7931	54.7689	56.2581		27.0055	53.775	59.1724	46.651	53.775			0.851778	0.955863	0.851	0.56962		590	EVERTYLKTKS	NP_000824	Glutamate receptor ionotropic, N-methyl D-aspartate subunit 2A	Src
1	44.3401	44.0685	47.9237	45.4441	44.3401		44.0623	38.983	47.9604	43.6686	44.0623			0.96093	0.993735	0.371957	0.571004		772	IYSGDYYRQGR	NP_006334	c-Mer	c-Mer
1	64.5672	57.8908	73.4545	65.3042	64.5672		55.7453	53.666	72.6267	60.6794	55.7453			0.929181	0.863369	0.721043	0.571219		122	RLRRDSKEANA	NP_004156	RAS related associated with diabetes	PKA
1	43.7468	74.3256	71.591	63.2211	71.591		73.1122	62.2233	73.5027	69.6127	73.1122			1.1011	1.02125	0.250481	0.573661		664	GVDGDYEDAEL	NP_004318	BCR	FES_kinase
1	116.26	101.322	93.0397	103.541	101.322		120.871	102.37	103.775	109.005	103.775			1.05278	1.02421	0.867536	0.577692		944	RPPTLSPIPHI	NP_000312	Retinoblastoma 1	Cyclin_D1;Cdk4
1	45.4047	65.8352	91.526	67.5886	65.8352		66.7014	77.3322	84.5862	76.2066	77.3322			1.12751	1.17463	0.263136	0.579696		621	RRRFSSLHFMV	NP_001220	Caspase 9	ERK1;ERK2;MEK1;MAP2K2
1	35.4686	61.5901	57.3666	51.4751	57.3666		47.8856	46.6935	43.9778	46.1856	46.6935			0.897242	0.813949	0.0399861	0.58179		980	MFPRNYVTPVN	NP_002077	Grb2	EGFR;Bcr/Abl
1	83.7296	82.2751	94.5589	86.8545	83.7296		79.0046	78.387	92.4345	83.2754	79.0046			0.958791	0.943568	0.833734	0.583044		53	KALPLSPRKRL	NP_001245	CDC6	CDK2
1	25.0612	40.1499	40.4645	35.2252	40.1499		28.0376	30.4258	36.9995	31.821	30.4258			0.903359	0.757806	0.434935	0.585408		648	PosCtrl	0	Mixed kinase substrate peptides	na
1	54.0378	68.5599	73.9244	65.5074	68.5599		87.8916	67.4032	59.5461	71.6136	67.4032			1.09321	0.983129	0.66157	0.586168		51	KPKDASQRRRS	NP_005408	c-Src	PKC
1	45.1663	64.2025	40.1148	49.8278	45.1663		49.8529	51.0266	63.5345	54.8047	51.0266			1.09988	1.12975	0.525482	0.59137		685	IRSSMSGLHLV	NP_942131	Acetyl-CoA carboxylase alpha	AMPK
1	67.1676	50.9261	69.0281	62.3739	67.1676		54.2964	49.7588	68.8894	57.6482	54.2964			0.924236	0.808372	0.996157	0.592942		422	TKALQSPKRPR	NP_127492	TFII-I	EphB2
1	58.4181	73.999	65.4105	65.9426	65.4105		69.4925	65.9225	48.8363	61.4171	65.9225			0.931373	1.00783	0.666353	0.593174		521	PDEILYVNMDE	NP_068713	AXL receptor tyrosine kinase	auto
1	52.6183	62.136	44.1968	52.9837	52.6183		46.7517	58.529	67.1492	57.4766	58.529			1.0848	1.11233	0.868976	0.598226		365	RGRGSSVGGGS	BAA12684	ASK1	AKT1
1	43.514	39.0579	36.8524	39.8081	39.0579		38.9986	55.7806	35.7557	43.5116	38.9986			1.09303	0.99848	0.181299	0.599708		265	HPFLRRNSGC	NP_001079	Aralkylamine N-acetyltransferase	PKA
1	33.9327	40.0376	35.3332	36.4345	35.3332		28.3478	39.8298	34.7571	34.3116	34.7571			0.941733	0.983696	0.471995	0.606247		669	LVEPLTPSGEA	NP_005219	EGF receptor	ERK1;ERK2
1	40.1982	56.0387	71.4763	55.9044	56.0387		54.1947	39.9338	56.311	50.1465	54.1947			0.897005	0.967094	0.489871	0.609022		73	TAECPSVLELG	NP_001877	Crystallin beta A4	nd
1	28.133	42.5429	49.9074	40.1944	42.5429		28.246	41.8355	37.9981	36.0265	37.9981			0.896307	0.893171	0.571566	0.611061		856	EQRNVYKDYRQ	NP_004399	Dynamin 1	c-Src;v-Src
1	38.7788	43.196	59.7	47.2249	43.196		50.1631	48.3871	53.9401	50.8301	50.1631			1.07634	1.16129	0.124076	0.612573		790	HYLDETEQWEK	NP_000055	Complement component 3	CK
1	56.6438	82.0557	91.8757	76.8584	82.0557		77.0372	78.0701	95.1791	83.4288	78.0701			1.08549	0.951428	0.477989	0.614078		605	RLRPRTRKVKS	NP_038202	Neutrophil cytosolic factor 4 40kDa	PKC
1	59.4827	65.4015	41.5137	55.466	59.4827		48.4041	74.6927	60.2936	61.1301	60.2936			1.10212	1.01363	0.943483	0.616818		281	IGADSSEEKFL	NP_003145	Statherin	nd
1	23.8746	36.3384	36.3824	32.1985	36.3384		25.8668	27.0435	35.382	29.4307	27.0435			0.914041	0.744213	0.682325	0.617994		393	DEELHYASLNF	NP_001763	CD33	Src_kinase
1	37.8362	42.3235	42.4482	40.8693	42.3235		34.1384	47.5403	48.8363	43.505	47.5403			1.06449	1.12326	0.18882	0.621724		406	ALDFRTPRNAK	NP_000905	Opioid receptor mu 1	Beta-adrenergic_receptor_kinase_2
1	30.9718	44.9359	52.3555	42.7544	44.9359		40.1325	61.3814	41.6069	47.707	41.6069			1.11584	0.925918	0.91146	0.622048		459	LSNPAYRLLLA	NP_054700	Discoidin domain receptor	Discoidin_domain_receptor
1	19.145	20.5567	23.5624	21.088	20.5567		20.081	19.9669	27.9073	22.6517	20.081			1.07415	0.976859	0.394441	0.622189		321	VNLINYQDDAE	NP_001895	Beta-catenin	FER;Fyn
1	52.0306	49.5076	77.7715	59.7699	52.0306		43.132	50.8136	67.2718	53.7391	50.8136			0.8991	0.97661	0.766767	0.627703		100	FMRRTSLGTEQ	NP_000949	EP4 receptor	PKA
1	78.878	98.3833	89.3128	88.8581	89.3128		93.2703	89.7967	92.4345	91.8338	92.4345			1.03349	1.03495	0.0667067	0.631037		695	RPRNYSVGSRP	NP_006203	6-phosphofructo-2-kinase/fructose-2,6-biphosphatase 2	AKT
1	61.135	85.6478	90.4768	79.0865	85.6478		61.9478	71.5234	85.9585	73.1432	71.5234			0.92485	0.835087	0.742323	0.631241		654	EDLSAYASISF	NP_005535	IRS 1	Phosphatidylinositol_3-kinase,_catalytic_subunit,_alpha
1	80.7743	114.492	122.653	105.973	114.492		107.018	88.004	101.281	98.7677	101.281			0.93201	0.88462	0.323536	0.633925		932	IIRQPSEEEII	NP_003759	PEA15	Akt;CaMKII
1	59.7156	57.3449	79.8699	65.6435	59.7156		62.9799	69.9387	76.4925	69.8037	69.9387			1.06338	1.1712	0.459229	0.636275		213	RPRSCTWPLQR	NP_001446	Forkhead box protein O3A	Serum/glucocorticoid_regulated_kinase;AKT1
1	112.945	119.716	95.7228	109.461	112.945		127.384	134.168	90.3206	117.291	127.384			1.07153	1.12784	0.431009	0.637602		282	EKCSDSQSWED	NP_005648	Tumor protein p53 binding protein 1	ATM
1	40.6751	46.6809	52.2408	46.5322	46.6809		26.0751	43.95	55.5635	41.8629	43.95			0.899653	0.941499	0.263328	0.638607		815	YSRQFSLEHVH	NP_005517	Heat-shock transcription factor 1	CaMKII
1	59.3607	65.2944	84.4165	69.6905	65.2944		85.8273	67.9281	69.6369	74.4641	69.6369			1.0685	1.06651	0.725402	0.640691		159	AGSRLTLSLRG	NP_003986	NPR-B	nd
1	43.2755	70.8458	91.526	68.5491	70.8458		42.2016	89.1628	111.746	81.0368	89.1628			1.18217	1.25855	0.635345	0.641009		1	ELDQGSLCTSF	AAD08997	IKK beta	NIK;MAP3K7;MEKK1;_IKK_alpha
1	69.5352	53.0997	60.3995	61.0115	60.3995		57.2959	55.8846	62.1622	58.4476	57.2959			0.957977	0.948616	0.275794	0.642874		750	KDFSSSKRMNT	NP_003156	Syntaxin binding protein 1	PKC
1	36.6496	44.1756	35.1037	38.643	36.6496		43.7522	33.9121	31.1424	36.2689	33.9121			0.938564	0.925305	0.698212	0.642943		558	GGADDSAEEGD	P07910	Heterogeneous nuclear ribonucleoprotein C	CK2
1	50.1343	55.605	71.0063	58.9152	55.605		57.3977	55.1467	78.8575	63.8006	57.3977			1.08292	1.03224	0.812185	0.644459		112	GFTRKSVRKAQ	NP_006234	Protein phosphatase 2, regulatory subunit B56, alpha	PKR
1	41.1464	48.4208	64.5963	51.3878	48.4208		36.411	45.7427	58.0512	46.7349	45.7427			0.909455	0.94469	0.899711	0.644624		109	RRRAVSMDNSN	NP_001446	Forkhead box protein O3A	AKT1
1	46.2309	47.9871	49.7926	48.0035	47.9871		39.4105	56.8354	38.8682	45.038	39.4105			0.938223	0.821272	0.0589384	0.646491		274	SFAPSTPLTGR	NP_002886	Retinoblastoma like 1	CDK4
1	24.2295	44.9359	44.7761	37.9805	44.7761		29.7966	28.4202	43.353	33.8566	29.7966			0.891421	0.665458	0.648868	0.647865		656	SADSGYIIPLP	NP_006197	PDGF receptor, alpha	PDGFRalpha
1	48.8369	44.2828	51.4211	48.1802	48.8369		62.3597	36.2346	58.3023	52.2988	58.3023			1.08548	1.19382	0.123975	0.648872		981	RKRRPTSGLHP	NP_009225	BRCA1	AKT1
1	132.462	121.135	129.063	127.553	129.063		98.1257	111.878	149.493	119.832	111.878			0.93947	0.866852	0.0912015	0.648949		228	DIDNYSEEEEE	NP_060496	Phosphofurin acidic cluster sorting protein 1	CK2
1	94.9687	100.016	78.5858	91.1902	94.9687		102.056	103.425	81.97	95.8168	102.056			1.05074	1.07462	0.930516	0.651171		937	LQEVLSSDENG	NP_004074	CHOP	MAPK14
1	27.5452	41.8898	44.0766	37.8372	41.8898		18.5304	30.6387	49.3327	32.8339	30.6387			0.867769	0.731413	0.501724	0.654116		587	CERRFSRSDQL	NP_077744	WT1	PKA
1	37.0045	61.2635	51.1916	49.8198	51.1916		35.4806	55.3597	79.4824	56.7742	55.3597			1.13959	1.08142	0.468513	0.65737		376	GGARASPATQP	NP_006550	Sam68	ERK
1	47.6503	42.5429	46.5248	45.5726	46.5248		58.1197	54.4089	34.6345	49.0543	54.4089			1.0764	1.16946	0.0864543	0.664657		626	FRRQLSEPCNS	NP_004947	ETS variant gene 1	Ribosomal_protein_S6_kinase_alpha_5;ERBB2;Ribosomal_S6_kinase_1;Potassium_voltage_gated_channel_subfamily_A_member_2;PKA
1	25.8874	29.4808	43.7269	33.0317	29.4808		24.8346	30.7427	34.8797	30.1524	30.7427			0.912832	1.04281	0.445171	0.665426		288	HQYFMTEYVAT	NP_620603	ERK5	nd
1	71.0711	60.2838	90.1271	73.8273	71.0711		59.8787	66.7693	80.1014	68.9165	66.7693			0.933482	0.939472	0.632824	0.665863		94	RLRQGTLRRDL	NP_061116	Epithelial calcium channel 2	PKCalpha
1	131.636	145.626	75.9026	117.722	131.636		171.935	130.577	93.9295	132.147	130.577			1.12254	0.991959	0.94364	0.665922		602	DDGEFSDDSGA	Q13144	eIF-2B epsilon	CK1
1	38.7788	52.2323	46.175	45.7287	46.175		53.1577	44.158	46.4655	47.927	46.4655			1.04807	1.00629	0.649844	0.666568		841	DKQVEYLDLDL	NP_002030	GAB1	Insulin_receptor;EGFR;HGFR
1	31.0938	36.4455	41.6285	36.3893	36.4455		28.4544	45.0048	44.1004	39.1865	44.1004			1.07687	1.21004	0.485359	0.673961		375	DYDDMSPRRGP	NP_002131	Heterogeneous nuclear ribonucleoprotein K	MAPK10
1	30.2621	41.3438	33.2348	34.9469	33.2348		32.1759	32.8573	48.2115	37.7482	32.8573			1.08016	0.988641	0.57154	0.674561		562	INRSASEPSLH	NP_002871	RAF1	PKA;RAF1;AMPK
1	70.5998	79.9892	90.362	80.317	79.9892		77.3474	103.742	74.6239	85.2377	77.3474			1.06127	0.966972	0.548397	0.675045		18	ALRISTPLTGV	NP_005602	Retinoblastoma like 2	CDK4
1	132.939	146.494	90.8265	123.42	132.939		108.878	142.408	87.7045	112.997	108.878			0.91555	0.81901	0.948968	0.675473		832	PIGEDEESESD	NP_003045	Vesicular monoamine transporter 2	CK1;CK2
1	64.8056	54.7325	70.1921	63.2434	64.8056		55.5369	68.671	75.494	66.5673	68.671			1.05256	1.05965	0.748833	0.676739		38	PGADLSQYKMD	BC030590	CtIP	ATM
1	64.922	60.3961	86.5149	70.611	64.922		49.3344	66.2395	80.1014	65.2251	66.2395			0.923724	1.02029	0.901443	0.676882		82	SSYRRTFGGAP	NP_001918	Desmin	Rho_Kinase
1	86.4521	92.1788	94.7884	91.1398	92.1788		75.5932	93.179	95.5529	88.1084	93.179			0.966739	1.01085	0.265325	0.677028		174	AVRLRSSVPGV	NP_003371	Vimentin	Rho_kinase
1	44.4566	51.0332	59.935	51.8083	51.0332		55.2268	47.5403	60.5447	54.4372	55.2268			1.05074	1.08217	0.829279	0.677031		671	DYIPGTETHMA	NP_003945	NIK	Tpl2
1	50.2563	58.1102	47.3445	51.9037	50.2563		53.6762	47.0104	62.4133	54.3666	53.6762			1.04745	1.06805	0.683955	0.677358		557	KRRQTSMTDFY	NP_510867	Cyclin-dependent kinase inhibitor 1A	AKT1
1	25.1776	31.4401	23.5624	26.7267	25.1776		23.9043	24.0871	28.4037	25.465	24.0871			0.952792	0.956685	0.544984	0.677376		693	RSRDPSLMVDF	NP_000126	Fanconi anemia, complementation group A	AKT1
1	63.1477	70.407	70.3068	67.9538	70.3068		79.1064	83.141	54.0686	72.1053	79.1064			1.06109	1.12516	0.130575	0.681742		58	EPQRRSARLSA	NP_005508	HMG17	Ribosomal_protein_S6_kinase_alpha_3;PKA;PKC
1	62.6764	41.5632	57.1371	53.7922	57.1371		56.2589	51.6604	43.8493	50.5896	51.6604			0.940462	0.904149	0.494491	0.682897		986	LDSAQSPGPSW	NP_001256	CDX2	MAPkinase
1	62.3216	59.9573	90.5915	70.9568	62.3216		64.3222	58.95	75.2429	66.1717	64.3222			0.932563	1.0321	0.38351	0.684572		144	IDAFSDYANFK	NP_002827	Protein tyrosine phosphatase, receptor type, alpha	nd
1	52.8568	56.2581	82.8973	64.0041	56.2581		58.4298	64.2339	56.6847	59.7828	58.4298			0.934047	1.0386	0.109146	0.687901		510	GTLRTSISVER	NP_000614	Bradykinin receptor 2	PKC
1	106.796	106.981	113.21	108.995	106.981		71.3533	111.774	122.333	101.82	111.774			0.93417	1.04481	0.036152	0.690691		179	IRYIESLQELL	NP_005584	Myogenic factor 5	CK2
1	29.1975	38.2977	53.5195	40.3382	38.2977		34.1384	43.4201	55.435	44.3312	43.4201			1.09899	1.13375	0.860379	0.692819		374	DAPPLSPFPHI	NP_002886	Retinoblastoma like 1	CDK4
1	40.4366	43.0888	49.0931	44.2062	43.0888		37.2396	42.7863	47.5867	42.5375	42.7863			0.962252	0.992978	0.846357	0.693419		35	SRRPKSSLPPV	NP_444253	Myosin light chain kinase	PAK2
1	40.9079	56.3652	62.3831	53.2188	56.3652		49.2327	48.4911	53.5664	50.43	49.2327			0.947599	0.873459	0.115404	0.693877		490	YTRVQSMALPP	NP_075555	Forkhead box protein L2	PAK1
1	86.4521	83.6885	88.4931	86.2112	86.4521		73.214	97.2991	98.788	89.767	97.2991			1.04125	1.12547	0.0548892	0.693965		426	AKIQASFRGHM	NP_006167	Neurogranin	PKCalpha;PKM;PKCgamma;PKCbeta-1
1	70.3614	67.2537	66.9297	68.1816	67.2537		46.1314	74.2668	71.8793	64.0925	71.8793			0.940027	1.06878	0.0290717	0.695247		182	LVDTASPSPME	NP_114172	Cyclin B1	Polo_like_kinase
1	26.1258	39.4968	45.9455	37.1894	39.4968		31.0371	44.2669	45.5954	40.2998	44.2669			1.08364	1.12077	0.775975	0.698146		698	LERNLSFEIKK	NP_002826	Protein tyrosine phosphatase, nonreceptor-type, 12	PKA;PKC
1	62.1996	70.9529	76.1376	69.7634	70.9529		53.8845	61.6984	82.0985	65.8938	61.6984			0.944533	0.869568	0.379079	0.699977		88	PGAGHYEDTIL	NP_004295	ALK	ALK
1	75.8063	67.0343	73.5747	72.1384	73.5747		74.8664	71.7314	73.2516	73.2831	73.2516			1.01587	0.995608	0.211501	0.701966		638	KARKKSSCQLL	NP_056461	Ras related protein Rap 1B	PKA
1	29.436	46.6809	37.7814	37.9661	37.7814		39.3087	39.8298	41.3617	40.1667	39.8298			1.05796	1.05422	0.0301619	0.70263		415	GPHRSTPESRA	NP_000012	Presenilin 1	CDK5
1	125.248	163.587	116.357	135.064	125.248		100.093	106.173	167.555	124.607	106.173			0.922577	0.847702	0.622895	0.707738		425	GSDSSSESEPE	NP_002373	MAX protein	CK2
1	63.2642	37.2109	68.7931	56.4227	63.2642		44.0623	52.7152	59.5461	52.1079	52.7152			0.923527	0.833256	0.34939	0.707865		193	PELARYLNRNY	NP_004703	Hrs	EGFR
1	46.1144	44.395	63.3121	51.2739	46.1144		40.8593	49.125	55.0613	48.3485	49.125			0.942947	1.06528	0.634742	0.709471		315	LSPSPSSRVTV	NP_005564	Lamin B1	PKC
1	33.9327	49.5076	48.3937	43.9447	48.3937		34.6569	39.6169	49.5838	41.2858	39.6169			0.939496	0.818638	0.867219	0.710345		899	GTDLEYLKKVR	NP_858058	O-linked N-acetylglucosamine transferase	Tyrosine_kinase
1	77.3421	64.529	97.7065	79.8592	77.3421		72.5938	81.0314	101.281	84.9689	81.0314			1.06398	1.0477	0.874197	0.711733		156	FELAFSLDQPD	NP_951009	Mnk2	nd
1	48.482	50.273	58.301	52.352	50.273		57.9162	45.9556	59.3008	54.3909	57.9162			1.03895	1.15203	0.673612	0.715102		504	KTKFASDDEHD	NP_003133	Autoantigen La	nd
1	42.6822	45.8084	71.7058	53.3988	45.8084		72.0753	42.3653	60.422	58.2875	60.422			1.09155	1.31902	0.93782	0.718231		936	IFRRPSLPCIS	NP_000913	Cyclic GMP inhibited phosphodiesterase B	PKA
1	79.8262	64.529	70.5418	71.6323	70.5418		65.6693	77.2282	79.1086	74.002	77.2282			1.03308	1.09479	0.94275	0.718311		756	MRRQRSAPDLK	NP_006603	Kinesin family member 1C	CK2
1	30.0292	33.9454	55.5032	39.8259	33.9454		38.5819	37.6113	54.4423	43.5452	38.5819			1.09339	1.13659	0.643666	0.718646		76	TIPPKYRELLA	NP_001741	Calpastatin	nd
1	-4.15935	-7.85333	-5.58594	-5.86621	-5.58594		-6.79802	-9.721	3.85996	-4.21969	-6.79802			0.719321	1.21699	0.127194	0.719101		150	TLQTRTQEGSL	NP_008835	DNA-dependent protein kinase catalytic subunit	DNA-dependent_protein_kinase_catalytic_subunit
1	68.7091	67.468	83.5968	73.258	68.7091		71.0431	69.1959	73.3742	71.2044	71.0431			0.971968	1.03397	0.10323	0.719192		886	RLLGHSPVLRN	NP_068660	CDC 25B	CDC2
1	52.147	51.5792	66.11	56.6121	52.147		60.2905	72.1572	47.3414	59.9297	60.2905			1.0586	1.15616	0.610827	0.719252		245	PEFPLSPPKKK	NP_005554	Stathmin 1	p34cdc2
1	46.3528	24.9091	46.645	39.3023	46.3528		36.3092	38.6661	53.07	42.6818	38.6661			1.08599	0.834169	0.692621	0.723504		296	ARKKFSGLEIS	NP_001032	Sucrase isomaltase	PKA
1	32.1584	28.0674	44.1968	34.8076	32.1584		31.5556	39.5129	39.6156	36.8947	39.5129			1.05996	1.2287	0.466427	0.724948		378	QERRGSNVALM	NP_542155	Protein tyrosine phosphatase nonreceptor 7	PKA
1	77.3421	74.7644	81.2689	77.7918	77.3421		73.6259	84.2008	70.3843	76.0703	73.6259			0.977871	0.95195	0.340953	0.726108		939	VSRSTSFRGGM	NP_000215	Keratin 18	CAMK;Ribosomal_protein_S6_kinase_alpha3;PKCepsilon
1	88.4593	142.575	179.425	136.82	142.575		134.619	143.676	162.2	146.831	143.676			1.07317	1.00772	0.172533	0.735473		632	RRGSDSSEDIY	NP_002702	Protein phosphatase 1, regulatory subunit 3A	Ribosomal_S6_kinase_1
1	60.9021	84.561	64.1318	69.865	64.1318		61.0174	74.7967	64.6557	66.8233	64.6557			0.956463	1.00817	0.473064	0.73787		877	RPRRRSSCVSL	NP_000913	Cyclic GMP inhibited phosphodiesterase B	AKT1
1	70.1285	47.2218	40.5793	52.6432	47.2218		63.8085	54.8298	49.829	56.1558	54.8298			1.06673	1.16111	0.34543	0.739161		960	KNKPRSPVVEL	NP_001610	Beta-adrenergic receptor kinase1	MAPkinase
1	47.179	50.9261	68.9079	55.671	50.9261		54.2964	45.3217	59.0497	52.8893	54.2964			0.950033	1.06618	0.529633	0.740064		920	GKRHRYRVLSS	NP_036231	Antisense ERCC1	PKA
1	46.5857	69.6467	75.9026	64.045	69.6467		59.8787	61.3814	83.2197	68.1599	61.3814			1.06425	0.881326	0.834397	0.742328		752	FFPFHSPSRLF	NP_001876	Crystallin, alpha B	nd
1	28.6098	34.2719	48.9729	37.2849	34.2719		30.005	40.5677	50.0801	40.2176	40.5677			1.07866	1.1837	0.95444	0.744384		458	RRCKHYVELLV	NP_067638	Vanilloid receptor like channel 2	Lyn
1	50.0179	57.998	44.0766	50.6975	50.0179		53.8845	49.8628	42.9792	48.9089	49.8628			0.96472	0.9969	0.767919	0.745323		857	EKPRLSFADRA	NP_006248	Protein kinase C, theta	nd
1	56.8767	61.3758	60.6344	59.629	60.6344		51.7137	65.0757	67.3945	61.3946	65.0757			1.02961	1.07325	0.15025	0.745734		489	PSGLWSPAYAS	NP_079199	NUP210	CyclinB;p34cdc2
1	26.1258	40.1499	48.2735	38.183	40.1499		43.4421	33.2782	45.5954	40.7719	43.4421			1.0678	1.082	0.512724	0.747387		297	LSPLPSQAMDD	NP_000537	p53	DNA-dependent_protein_kinase_catalytic_subunit_208900_ATR
1	60.9021	51.3598	45.0111	52.4243	51.3598		53.9863	55.4637	41.2332	50.2277	53.9863			0.9581	1.05114	0.977959	0.750947		949	RERKSSAPSHS	NP_536739	GAB2	AKT1
1	30.0292	46.5686	46.9947	41.1975	46.5686		45.9231	47.2234	36.8769	43.3411	45.9231			1.05203	0.986137	0.506755	0.756832		470	TRSKGTLRYMS	NP_002750	PKR	PKR
1	128.087	124.834	111.811	121.577	124.834		148.366	123.184	106.263	125.937	123.184			1.03586	0.986781	0.283671	0.757813		563	DFEGFSYVNPQ	NP_002728	Protein kinase C alpha	PKCalpha
1	106.912	72.4785	72.6402	84.0103	72.6402		97.1953	66.1355	74.2501	79.1936	74.2501			0.942666	1.02216	0.794959	0.760414		585	EDENLYEGLNL	NP_001774	CD79A	nd
1	29.6744	45.2624	59.1153	44.684	45.2624		41.0629	46.5895	55.6861	47.7795	46.5895			1.06927	1.02932	0.401689	0.761182		619	GLMQQQKSFR	NP_002825	SHP2	PKCalpha;PKCbeta1;PKCbeta2;PKCeta
1	66.103	67.9068	82.4329	72.1476	67.9068		57.606	61.4854	87.0797	68.7237	61.4854			0.952544	0.905439	0.476224	0.762717		381	LRRRLSDSSFI	NP_598328	Synapsin II	PKA
1	36.5332	38.5171	45.3608	40.137	38.5171		29.3847	36.3436	48.7078	38.1454	36.3436			0.950379	0.94357	0.365944	0.765969		434	EAKRSSADKGV	NP_064423	Brain sodium channel 2	PKA
1	36.7716	46.8952	31.3713	38.3461	36.7716		34.2401	39.404	36.8769	36.8403	36.8769			0.960733	1.00286	0.193891	0.768876		879	RSRSGSIVELI	NP_002102	Huntingtin	AKT
1	51.7922	62.3554	73.1047	62.4174	62.3554		42.3033	66.5564	68.6441	59.168	66.5564			0.94794	1.06737	0.692517	0.771484		384	KVEPASPPYYS	NP_056953	Peroxisome proliferator activated receptor, gamma	ERK2_JNK1
1	30.9718	39.8233	46.2953	39.0301	39.8233		34.6569	32.9613	44.3515	37.3232	34.6569			0.956267	0.870266	0.779174	0.778925		887	NQSLLSPLVLE	NP_002264	Keratin 8	p38_kinase;JNK;p42_kinase
1	46.4693	39.1702	46.175	43.9382	46.175		50.5749	40.6717	36.252	42.4996	40.6717			0.967258	0.880816	0.481819	0.781962		1007	RKRHNSISEAK	NP_000923	Phospholipase C, beta 3	PKG
1	30.9718	39.8233	37.6666	36.1539	37.6666		32.5877	30.0049	41.9807	34.8578	32.5877			0.964149	0.865163	0.698204	0.788087		560	PGRPLSSYGMD	NP_002746	MEK1	PAK1
1	51.1989	47.1146	70.0773	56.1303	51.1989		47.3719	78.387	52.6963	59.4851	52.6963			1.05977	1.02925	0.705985	0.792059		229	VPKRKSLVGTP	NP_064553	p21 activated protein kinase 6	nd
1	145.004	135.064	75.9026	118.657	135.064		159.739	125.293	94.6769	126.57	125.293			1.06669	0.927657	0.863072	0.795795		576	VEDNRSQVETD	NP_001641	AQP4	CK2
1	71.3095	78.5708	84.4165	78.0989	78.5708		60.2905	67.6112	96.6741	74.8586	67.6112			0.95851	0.860513	0.208564	0.796207		369	RKRKNSRVTFS	NP_054829	NIPP1	PKA
1	26.4806	30.6798	31.0216	29.394	30.6798		19.9744	30.9557	33.6359	28.1887	30.9557			0.958993	1.00899	0.217533	0.798889		81	VDPMLTPEERH	NP_001633	Amyloid precursor like protein 2	CDC2-kinase
1	33.5779	57.0183	41.5137	44.0366	41.5137		36.2075	48.912	54.0686	46.396	48.912			1.05358	1.17821	0.745697	0.799477		356	KKRKRSRWNQD	NP_004621	Splicing factor 1	PKG-1
1	71.7808	75.4175	61.9132	69.7038	71.7808		75.5932	69.5128	58.9271	68.011	69.5128			0.975715	0.968404	0.814067	0.802168		1009	TLPRNSGAGAS	NP_000818	Glutamate receptor ionotropic, AMPA 1	CAMKII
1	21.8675	34.3791	39.3005	31.849	34.3791		27.8341	42.9992	30.2723	33.7019	30.2723			1.05818	0.880545	0.901678	0.804385		577	DDEDCYGNYDN	NP_002604	3-Phosphoinositide dependent protein kinase 1	c-Src
1	19.145	30.8941	35.9179	28.6524	30.8941		31.1389	22.8193	37.1221	30.3601	31.1389			1.0596	1.00792	0.820966	0.804946		396	QGVDTYVEMRP	NP_005202	Colony stimulating factor 1 receptor	Colony_stimulating_factor_1_receptor
1	46.3528	57.0183	75.3234	59.5648	57.0183		59.0501	71.6274	55.6861	62.1212	59.0501			1.04292	1.03563	0.494965	0.806159		913	NYIPETPPPGY	NP_005892	SMAD2	ERK
1	79.7097	73.4582	93.5097	82.2259	79.7097		65.4609	79.3378	93.9295	79.5761	79.3378			0.967774	0.995334	0.683705	0.806584		171	PTTPLSPTRLS	NP_005564	Lamin B1	CDC2
1	21.8675	26.8684	36.1529	28.2962	26.8684		21.4233	28.9451	39.7383	30.0355	28.9451			1.06147	1.07729	0.765447	0.809784		319	HSLPFSLPSQM	NP_005179	CBL	PKC
1	37.9526	56.2581	62.7329	52.3145	56.2581		45.8213	49.5459	55.5635	50.3102	49.5459			0.961688	0.88069	0.255257	0.813254		624	IIGEKSFRRSV	NP_002733	Protein kinase C, mu	PKCmu
1	24.9392	31.0064	42.3279	32.7578	31.0064		24.9364	36.4476	42.2318	34.5386	36.4476			1.05436	1.17549	0.997574	0.81677		720	QPFVKYATLIS	NP_002294	Leptin receptor	nd
1	23.0485	24.4753	26.9395	24.8211	24.4753		23.5941	23.0323	26.6576	24.428	23.5941			0.984163	0.963996	0.991221	0.818039		594	KDDKLTPKIGF	NP_003370	Ezrin	CDK5
1	31.3267	45.589	70.3068	49.0742	45.589		29.1764	48.0702	84.0898	53.7788	48.0702			1.09587	1.05442	0.666457	0.823211		162	QEEGSSQGEDS	NP_006297	SMC1	ATM
1	51.7922	68.8865	74.1539	64.9442	68.8865		50.3666	62.3322	75.2429	62.6472	62.3322			0.964632	0.904855	0.93785	0.827168		111	RSRHSSYPAGT	NP_004313	BCL2 antagonist of cell death	AKT
1	39.3721	39.0579	40.4645	39.6315	39.3721		31.0371	41.9394	43.1019	38.6928	41.9394			0.976315	1.06521	0.0243119	0.830307		220	TGLYKSQRPCV	NP_001721	BTEB2	PKC
1	62.9093	63.2228	65.5308	63.8876	63.2228		82.3094	63.9169	51.8262	66.0175	63.9169			1.03334	1.01098	0.0172468	0.832828		534	FESIESYDSCD	NP_005229	C ets 1 protein	CaMK2
1	29.1975	32.9657	50.8418	37.6684	32.9657		19.3542	43.6331	43.1019	35.363	43.1019			0.938799	1.30748	0.820305	0.835804		226	GATMKTFCGTP	NP_005154	AKT1	PDK1
1	23.4033	27.4143	33.355	28.0576	27.4143		27.4174	24.1911	35.5046	29.0377	27.4174			1.03493	1.00011	0.849271	0.835956		649	ITEEDYQALRT	NP_004850	Clathrin, heavy polypeptide	Src_kinase
1	85.7424	101.322	89.8921	92.3189	89.8921		86.341	112.933	84.4635	94.5791	86.341			1.02448	0.960496	0.408631	0.83714		891	SPPRSSLRRSS	NP_004771	Transcription elongation factor A- like1	PKC;GSK3
1	108.808	124.181	85.9302	106.306	108.808		115.599	99.6217	95.4244	103.548	99.6217			0.974056	0.91557	0.468466	0.838691		1001	LRQLRSPRRAQ	NP_004569	Ras associated protein Rab4	CDC2
1	61.257	56.5846	50.6068	56.1495	56.5846		45.2011	61.5894	58.0512	54.9472	58.0512			0.978588	1.02592	0.554072	0.847352		27	NGLPGSRPGSP	NP_874369	HIV 1 Tat interacting protein	Cyclin_B1;CDC2
1	72.3741	75.6318	87.5641	78.5233	75.6318		98.9543	68.671	60.1709	75.9321	68.671			0.967	0.907964	0.266738	0.847612		998	SFGEPSYPEVF	NP_000438	Presenilin 2	CK2
1	46.8241	73.5653	79.9847	66.7914	73.5653		64.012	62.8572	80.6036	69.1576	64.012			1.03543	0.870139	0.483395	0.8491		689	RSNPPSRKGSG	NP_000157	Connexin 32	PKC;PKA
1	42.0945	32.5269	35.8032	36.8082	35.8032		24.2144	31.9065	49.4553	35.1921	31.9065			0.956093	0.891163	0.247545	0.849381		456	PosCtrl	0	Mixed kinase substrate peptides	na
1	39.0172	59.3042	67.2794	55.2003	59.3042		53.5744	63.2831	54.1912	57.0162	54.1912			1.0329	0.913784	0.244346	0.849596		909	LTTGVYVKMPP	AAB59385	CD152	JAK2,_Protein_tyrosine_kinase_TXK
1	32.6297	36.5578	53.1698	40.7858	36.5578		41.8915	41.3056	35.1309	39.4426	41.3056			0.967069	1.12987	0.211112	0.849929		143	MEDYDYVHLQG	NP_055382	p130CAS	FAK
1	45.1663	64.6413	49.4429	53.0835	49.4429		50.0565	56.7314	48.5852	51.791	50.0565			0.975652	1.01241	0.304947	0.850249		779	DSTNEYMDMKP	NP_000213	KIT	Choline_kinase
1	50.1343	55.059	72.4053	59.1995	55.059		40.3408	65.1847	65.6543	57.0599	65.1847			0.963858	1.18391	0.789806	0.851918		121	PSRKGSGFGHR	NP_000157	Connexin 32	PKC
1	50.844	69.8661	37.9016	52.8706	50.844		56.1572	40.1468	55.9372	50.7471	55.9372			0.959836	1.10017	0.491754	0.852222		586	RESSVYDISEH	NP_000825	NR2B	CaMKII
1	63.741	66.6006	88.0286	72.7901	66.6006		56.2589	70.9935	84.4635	70.572	70.9935			0.969528	1.06596	0.939225	0.852455		29	KRQYGTISHGI	NP_001633	Amyloid precursor like protein 2	PKC
1	60.0704	43.0888	63.8968	55.6854	60.0704		44.7843	59.5838	68.1419	57.5034	59.5838			1.03265	0.9919	0.935283	0.855318		480	PRSTHTAYIK	NP_003465	ADAM 12	c-Src
1	46.5857	74.4378	101.319	74.1141	74.4378		79.7266	65.0757	68.0193	70.9405	68.0193			0.957181	0.913773	0.148474	0.856182		500	GARRSSWRVIS	NP_003396	14-3-3-Eta	SDK1
1	30.9718	39.6039	59.1153	43.2303	39.6039		23.3858	47.9612	51.324	40.8903	47.9612			0.945871	1.21102	0.943798	0.856283		103	GSPSIRCSSVS	NP_005893	SMAD3	MAP3K7
1	51.3209	52.7731	53.7545	52.6162	52.7731		41.9932	55.0427	57.8059	51.614	55.0427			0.980952	1.04301	0.0411682	0.856956		468	LPVPEYINQSV	NP_005219	EGF receptor	EGFR
1	33.6943	44.8287	51.4211	43.3147	44.8287		41.2712	37.5024	55.435	44.7362	41.2712			1.03282	0.920642	0.946246	0.859285		736	FFVIEYVNGGD	NP_002731	Protein kinase C, iota type	c-Src
1	82.6651	60.9369	61.6837	68.4286	61.6837		76.5236	58.3161	65.6543	66.8313	65.6543			0.976658	1.06437	0.710968	0.865861		754	PGTRLSLARMP	NP_002046	Glial fibrillary acidic protein	CaMKII;PKC;Rho_kinase
1	30.617	59.197	56.5524	48.7888	56.5524		38.17	48.1742	66.5244	50.9562	48.1742			1.04442	0.85185	0.906595	0.869024		666	KGGKYSVKDKE	NP_000416	L1 cell adhesion molecule	p90rsk
1	92.3627	100.016	123.702	105.36	100.016		90.4792	107.862	124.827	107.723	107.862			1.02242	1.07845	0.950172	0.871334		114	LRRRLSDSNFM	NP_008881	Synapsin I	CaMKI;PKA
1	86.9234	81.076	118.92	95.6399	86.9234		63.4984	97.6161	115.98	92.3647	97.6161			0.965755	1.12301	0.738298	0.873864		178	ELRRMSDEFVD	NP_004313	BCL2 antagonist of cell death	PKA;AKT1
1	57.9413	64.6413	54.6889	59.0905	57.9413		47.7838	72.7911	52.5736	57.7162	52.5736			0.976743	0.907361	0.255069	0.875096		853	RRKAATMRERR	NP_002469	Myogenic differentiation antigen 1	PKC
1	46.2309	37.864	50.9566	45.0171	46.2309		53.7779	40.9886	42.9792	45.9153	42.9792			1.01995	0.929666	0.962789	0.878577		261	QRLFRSPSMPC	NP_068660	CDC 25B	Eg3_kinase
1	25.8874	44.8287	51.3063	40.6741	44.8287		38.0682	42.7863	44.9705	41.9417	42.7863			1.03116	0.954438	0.133162	0.880209		900	SSGEWYQNFQP	NP_006716	CD6	nd
1	152.101	127.013	96.4223	125.179	127.013		136.067	139.239	109.13	128.145	136.067			1.0237	1.07129	0.520713	0.881765		951	VSEDNSEDEIS	NP_942131	Acetyl-CoA carboxylase alpha	CK2
1	66.3415	67.5802	50.4921	61.4713	66.3415		60.7073	76.9113	41.4843	59.7009	60.7073			0.971201	0.915073	0.447997	0.88632		894	KKPKKKSCLLL	NP_002875	Ras related protein 1A	PKA
1	27.7781	47.4412	46.9947	40.738	46.9947		30.5186	49.3379	46.3428	42.0665	46.3428			1.03261	0.986128	0.895906	0.886329		355	RKRRWSAPESR	NP_000323	Ataxin 1	ATK1
1	40.7915	51.2526	72.2905	54.7782	51.2526		53.0559	53.983	52.8189	53.2859	53.0559			0.972758	1.03518	0.00293657	0.886852		287	MSSPPPARSG	NP_002960	MAPK12	MAPK12
1	42.4494	26.9755	45.246	38.2236	42.4494		27.4174	36.0266	55.6861	39.7101	36.0266			1.03889	0.848696	0.631324	0.890256		169	DIEVESDEEQP	NP_002373	MAX protein	CK2
1	59.2443	69.4273	50.8418	59.8378	59.2443		61.6376	62.3322	52.8189	58.9296	61.6376			0.984822	1.0404	0.490235	0.890355		953	DIQQLSSEEND	NP_550434	Asialoglycoprotein receptor 2	PKC
1	43.514	67.5802	57.3666	56.1536	57.3666		47.4737	62.5402	62.1622	57.3921	62.1622			1.02205	1.0836	0.671921	0.891936		363	WRRKSSDRKGG	NP_002107	HLA-A	Protein_kinase,_cAMP_dependent,_regulatory,_type_I,_alpha
1	186.994	159.668	118.691	155.118	159.668		169.561	154.031	150.614	158.069	154.031			1.01902	0.964693	0.158856	0.893466		828	DNSSDSDYDLH	NP_055022	CD5	Lck;Fyn
1	48.36	45.1553	46.2953	46.6035	46.2953		42.8218	64.7588	36.1294	47.9033	42.8218			1.02789	0.924973	0.0232584	0.894624		26	AFEEGSQSTTI	NP_000042	ATM	auto
1	41.1464	42.65	42.5629	42.1198	42.5629		29.5883	50.6056	49.2101	43.1347	49.2101			1.0241	1.15617	0.0102649	0.894965		330	EELAEYAEIRV	NP_002352	SIGLEC4A	Fyn
1	31.4487	39.3845	49.6724	40.1685	39.3845		37.7581	30.7427	55.8088	41.4365	37.7581			1.03157	0.958704	0.665999	0.896386		713	ADDSYYTARSA	P43403	ZAP70	Lck
1	252.05	222.693	123.702	199.481	222.693		217.422	219.953	141.896	193.09	217.422			0.96796	0.976331	0.606276	0.897341		892	SGDDVSEQDVP	NP_006863	TFIIA-alpha/beta like factor	CK2
1	38.3075	51.1404	54.4539	47.9673	51.1404		41.9932	45.4257	59.4235	48.9475	45.4257			1.02043	0.888256	0.920709	0.899078		668	CQRRHTLPASE	NP_001079	Aralkylamine N-acetyltransferase	PKA
1	49.7795	64.9678	80.0995	64.9489	64.9678		61.8412	68.1411	68.393	66.1251	68.1411			1.01811	1.04884	0.113133	0.902453		382	RTRRISQTSQV	NP_001026	Ryanodine receptor 2	PKA
1	80.6523	76.7237	56.5524	71.3095	76.7237		80.1385	76.9113	52.4452	69.8316	76.9113			0.979276	1.00244	0.843299	0.903921		831	RPDPSSFSRPR	NP_000902	Opioid receptor	PKC
1	64.922	96.8577	78.3508	80.0435	78.3508		78.3844	83.7749	74.3728	78.844	78.3844			0.985014	1.00043	0.159343	0.907075		945	RKGYRSQRGHS	NP_000629	Vitronectin	PKC
1	32.7461	56.5846	59.935	49.7552	56.5846		41.4796	66.3435	45.718	51.1803	45.718			1.02864	0.807958	0.891971	0.907352		651	APEDLYKDFLT	NP_002244	VEGF receptor 2	VEGF_receptor_2
1	77.5806	69.8661	103.417	83.6212	77.5806		72.492	88.108	86.2096	82.2699	86.2096			0.983839	1.11123	0.380744	0.910377		39	GLYSRSGSLSG	NP_002732	PKN	PKN
1	77.3421	87.0611	87.9139	84.1057	87.0611		82.3094	91.0644	77.1115	83.4951	82.3094			0.99274	0.94542	0.819108	0.913802		821	SQETFSDLWKL	NP_000537	p53	Campt;Chk1;CHK2;Plk3_;DNA-dependent_protein_kinase_catalytic_subunit_208900;ATR
1	29.9073	37.0986	50.9566	39.3208	37.0986		34.0366	39.404	42.2318	38.5574	39.404			0.980586	1.06214	0.262939	0.913859		276	MAKRNTVIGTP	NP_006273	Serine/Threonine protein kinase4	Serine/threonine_protein_kinase_3
1	67.5225	89.0204	128.483	95.0087	89.0204		100.195	88.212	90.4433	92.95	90.4433			0.978331	1.01598	0.0815	0.915508		728	EEEADSCFGDD	NP_004350	Cell division cycle 34	CK2
1	32.7461	57.8908	70.4271	53.688	57.8908		31.6574	57.5782	66.7755	52.0037	57.5782			0.968628	0.9946	0.947726	0.917501		118	DAPPLSPYPFV	NP_005602	Retinoblastoma like 2	CDK4
1	67.5225	63.9882	69.3779	66.9628	67.5225		45.613	75.0097	76.7378	65.7868	75.0097			0.982437	1.11088	0.047831	0.91848		700	GPRLVSNHSLH	NP_001447	Filamin A	CAMKII
1	66.9348	67.1414	63.7821	65.9528	66.9348		71.0431	61.6984	66.028	66.2565	66.028			1.00461	0.986453	0.278938	0.921907		767	TKRNSSPPPSP	NP_001673	ATP2B1	PKA
1	122.526	85.9743	85.9302	98.1435	85.9743		128.208	80.7145	79.2313	96.0512	80.7145			0.978681	0.938821	0.729773	0.92242		203	GGDDIYEDIIK	NP_003362	VAV2	nd
1	52.147	65.5087	74.6239	64.0932	65.5087		62.9799	60.0048	67.2718	63.4188	62.9799			0.989478	0.961398	0.189117	0.926412		533	RRRRPTPAMLF	NP_115568	Protein phosphatase 1, regulatory subunit 1B	PKA
1	108.215	105.787	122.303	112.102	108.215		85.1005	113.567	133.674	110.78	113.567			0.988214	1.04946	0.235559	0.934052		349	KKKICTRKPRF	AAA87843	Metabotropic glutamate receptor 1	PKC
1	45.876	43.4154	52.9402	47.4105	45.876		37.1378	53.1411	50.4539	46.911	50.4539			0.989463	1.09979	0.49949	0.934509		24	GSAAPYLKTKF	NP_644805	STAT3	JAK1;c-Src
1	71.426	59.3042	66.9297	65.8866	66.9297		58.9483	67.5072	72.5041	66.3199	67.5072			1.00658	1.00863	0.888265	0.938877		634	KKKKPSRLKGD	NP_000029	APC	PKA
1	76.9873	54.7325	71.1265	67.6154	71.1265		75.9034	69.6218	55.1898	66.905	69.6218			0.989493	0.978844	0.917571	0.941216		575	LTNRHSLPFSL	NP_005179	CBL	INSR
1	29.1975	34.0525	38.2513	33.8338	34.0525		25.8668	33.4911	43.4756	34.2778	33.4911			1.01312	0.983514	0.41678	0.941955		23	ISEGTTLKDLI	NP_004603	TGF beta receptor, type I	TGF_beta_receptor,_type_II
1	115.196	102.848	104.231	107.425	104.231		95.0244	111.348	114.362	106.912	111.348			0.995221	1.06828	0.594319	0.946321		127	KFRTPSFLKKN	NP_058432	Adducin 3	PKCalpha
1	44.5785	63.0085	38.1311	48.5727	44.5785		56.6757	52.1903	38.7455	49.2038	52.1903			1.01299	1.17075	0.686205	0.948582		947	RDRHLSFSGSG	NP_000601	CD44	PKC
1	54.3926	74.6521	73.4545	67.4998	73.4545		62.3597	63.704	74.8691	66.9776	63.704			0.992264	0.867258	0.53479	0.948972		367	RLRPLSYPQTV	NP_061485	Ras related C3 botulinum toxin substrate 1	AKT1
1	34.7589	34.8128	42.7979	37.4565	34.8128		39.5122	38.5621	33.6359	37.2368	38.5621			0.994133	1.1077	0.634807	0.949062		230	GSRRSSAIGIE	NP_002876	RAP1 GTPase activating protein 1	PKA
1	45.6431	33.9454	43.1476	40.912	43.1476		32.5877	41.9394	47.0903	40.5392	41.9394			0.990886	0.971999	0.825085	0.94955		61	RDSPLSSRLLD	NP_055180	HSP22	PKC
1	91.775	119.829	106.8	106.134	106.8		95.3346	105.96	115.232	105.509	105.96			0.994108	0.992142	0.669324	0.952838		189	RKKKVSSTKRH	NP_004753	Cytohesin-1	PKC
1	46.7077	50.7067	68.0937	55.1693	50.7067		44.3725	51.7644	67.6456	54.5942	51.7644			0.989574	1.02086	0.955157	0.95462		437	KVGVSSRINEW	NP_149129	CALDESMON 1	CDC2_Kinase
1	112.828	99.9089	122.538	111.758	112.828		118.594	100.572	114.613	111.26	114.613			0.99554	1.01582	0.820376	0.956227		104	MRKKISNAQLQ	NP_003469	Cullin 5	PKA
1	51.5538	31.8738	55.0387	46.1554	51.5538		44.5808	41.0976	51.4524	45.7103	44.5808			0.990356	0.864744	0.302141	0.957375		212	DGKEIYNTIRR	NP_002881	RasGAP	EGFR;Lck
1	77.5806	73.5653	65.7603	72.3021	73.5653		63.4984	76.3814	77.9875	72.6224	76.3814			1.00443	1.03828	0.728308	0.958246		232	PPVPATPYEAF	Q01892	SPIB transcription factor	ERK1
1	74.8581	74.3256	54.6889	67.9575	74.3256		76.1069	75.9605	53.4437	68.5037	75.9605			1.00804	1.022	0.874284	0.959215		940	IVPGKSPTRKK	NP_002876	RAP1 GTPase activating protein 1	CDC2
1	55.6957	62.4626	84.0668	67.4083	62.4626		49.4362	64.2339	90.817	68.1623	64.2339			1.01119	1.02836	0.666145	0.961872		180	LPSTQSLNIKS	NP_002388	Myocyte specific enhancer factor 2C	Big_MAP_kinase_1
1	21.1577	28.394	38.3661	29.3059	28.394		31.449	27.3604	29.776	29.5285	29.776			1.00759	1.04867	0.107126	0.967464		712	PosCtrl	0	Mixed kinase substrate peptides	na
1	68.7091	68.8865	84.881	74.1588	68.8865		71.0431	80.0806	72.1304	74.418	72.1304			1.0035	1.04709	0.440316	0.967992		317	RSGLCSPSYVA	NP_002458	c-Myc	JNK1
1	54.5146	86.8468	70.3068	70.5561	70.3068		63.7019	70.6766	78.4838	70.9541	70.6766			1.00564	1.00526	0.34602	0.970928		522	NVVPLYDLLLE	NP_000116	Estrogen receptor, alpha	c-Src;Lck
1	56.6438	58.1102	81.8481	65.5341	58.1102		59.8787	64.2339	73.5027	65.8717	64.2339			1.00515	1.10538	0.389559	0.972185		739	KKGARSRRLFS	NP_002059	Guanine nucleotide binding protein, alpha 15 subunit	PKCalpha
1	216.209	234.556	236.432	229.065	234.556		215.459	221.117	249.28	228.619	221.117			0.998049	0.942705	0.551182	0.97273		701	SSDDDSDSEEP	NP_002829	CD45	CK2alpha1;CK2alpha2
1	34.7589	43.8491	50.7216	43.1099	43.8491		38.9986	41.8355	47.9604	42.9315	41.8355			0.995862	0.954078	0.493102	0.974886		523	SDDVRYVNAFK	NP_002010	VEGF receptor 1	VEGF_receptor_1
1	62.6764	69.213	74.6239	68.8378	69.213		71.455	62.6492	72.8778	68.994	71.455			1.00227	1.03239	0.923411	0.975116		507	LYRSPSMPENL	NP_001781	CDC25C	cdc2-cyclin_B_kinase
1	25.4161	37.318	35.4534	32.7292	35.4534		19.044	34.9669	43.4756	32.4955	34.9669			0.99286	0.986276	0.420773	0.978254		760	GSSYGSLMTAH	NP_003986	NPR-B	nd
1	60.5473	74.3256	69.1429	68.0052	69.1429		73.6259	71.2064	59.6746	68.169	71.2064			1.00241	1.02984	0.931274	0.97915		801	KGMIKSSRPLR	NP_001453	Formyl peptide receptor-like 1	nd
1	73.5551	74.6521	81.9684	76.7252	74.6521		63.8085	83.458	83.465	76.9105	83.458			1.00241	1.11796	0.279542	0.98033		377	NSRRPSRAMWL	NP_000629	Vitronectin	PKA
1	45.6431	46.8952	42.0984	44.8789	45.6431		47.1636	47.6443	39.6156	44.8078	47.1636			0.998416	1.03331	0.467771	0.982054		488	TTCVDTRWRYM	NP_690607	HIR	Protein_kinase_C_delta
1	41.8561	31.1135	60.6344	44.5347	41.8561		42.2016	55.7806	36.252	44.7447	42.2016			1.00472	1.00825	0.619531	0.984829		271	DESVDYVPMLD	NP_002600	PDGF receptor, beta	SHP2
1	60.4253	72.152	73.1047	68.5607	72.152		61.3275	62.8572	81.0999	68.4282	62.8572			0.998068	0.871177	0.58363	0.986839		433	SDSRKSMRQST	NP_005988	TCFL1	PKC
1	33.101	27.4143	37.9016	32.8056	33.101		23.0757	37.1854	37.8696	32.7102	37.1854			0.997092	1.12339	0.566536	0.987436		123	EVFDFSQRRKE	NP_006155	NFE2L2	nd
1	55.5792	59.5236	74.1539	63.0856	59.5236		38.0682	72.3652	78.2327	62.8887	72.3652			0.996879	1.21574	0.338162	0.989255		368	GQLRGSATRAL	NP_001885	Casein kinase 1, epsilon	CK1epsilon
1	21.5126	31.8738	26.5898	26.6587	26.5898		30.3151	25.9887	23.7962	26.7	25.9887			1.00155	0.977393	0.581489	0.991282		964	VDSGVYAVPPP	NP_055382	p130CAS	nd
1	125.72	112.099	121.019	119.612	121.019		115.289	112.408	130.929	119.542	115.289			0.999413	0.952656	0.650416	0.992483		771	RKGHEYTNIKY	NP_002825	SHP2	PDGFRbeta
1	45.998	60.2838	53.9895	53.4238	53.9895		56.6757	53.666	49.829	53.3903	53.666			0.999373	0.99401	0.373621	0.994518		601	LPPGASPQRSR	NP_775114	NFAT1	nd
1	60.0704	71.7132	99.6847	77.1561	71.7132		58.5364	80.3976	92.8083	77.2474	80.3976			1.00118	1.1211	0.841455	0.995566		74	VLDDEYVSSFG	NP_003319	Protein tyrosine kinase TXK	Fyn

## Sheet: Table S3 0x16P50
1 BOTH ü	AUTO0H	SL1		average norm	median norm		AUTO16H	SL2		average norm	median norm		Nota: os spots com teste-F abaixo de 0,05 tem variâncias significativamente diferentes e tiveram seus testes-t calculados com o parâmetro 3 (heteroscedástico). Os demais usam o parâmetro 2 (homoscedástico). Em verde, p-values abaixo de 5%.	FC avg	FC median	F-test (norm)	T-test (norm)		Scanalyze	MOTIF	PROTEIN_ID	PROTEIN	UP_KIN
1	105.021	103.062	100.619	102.901	103.062		52.5235	55.0487	56.5807	54.7176	55.0487			0.531751	0.534131	0.926426	1.00691e-05		702	ELEGISPDELK	AAH05359	Glia maturation factor beta	PKA
1	212.899	216.162	205.305	211.455	212.899		39.2635	62.7829	59.6008	53.8824	59.6008			0.254817	0.279949	0.320144	3.99386e-05		380	LEVSDSESDEA	Q01892	SPIB transcription factor	CK2
1	61.135	56.5846	58.1863	58.6353	58.1863		117.189	131.128	128.425	125.581	128.425			2.14172	2.20713	0.177677	0.000115904		314	KVRFNSVSSYS	NP_000611	Nitric oxide synthase 1	CAMKIIalpha;CAMKIalpha;CAMKIV;PKA;PKC
1	30.2621	41.3438	33.2348	34.9469	33.2348		91.6511	95.6417	100.124	95.8055	95.6417			2.74146	2.87776	0.706412	0.000121991		562	INRSASEPSLH	NP_002871	RAF1	PKA;RAF1;AMPK
1	37.8362	42.3235	42.4482	40.8693	42.3235		70.8634	77.2804	74.5723	74.2387	74.5723			1.81649	1.76196	0.798956	0.000155185		406	ALDFRTPRNAK	NP_000905	Opioid receptor mu 1	Beta-adrenergic_receptor_kinase_2
1	38.191	48.4208	40.929	42.5136	40.929		89.0344	85.008	83.3684	85.8036	85.008			2.01826	2.07696	0.465202	0.00024291		255	RLKSISERLSV	NP_036196	Aquaporin 0	PKA
1	36.2948	40.3642	48.2735	41.6441	40.3642		90.1778	87.0791	96.4146	91.2238	90.1778			2.19056	2.23411	0.757279	0.000372985		982	LRGSATRALPP	NP_001885	Casein kinase 1, epsilon	CK1epsilon
1	67.5225	63.9882	69.3779	66.9628	67.5225		104.259	116.903	112.629	111.263	112.629			1.66157	1.66802	0.306873	0.00039133		700	GPRLVSNHSLH	NP_001447	Filamin A	CAMKII
1	86.4521	83.6885	88.4931	86.2112	86.4521		160.407	144.519	142.025	148.983	144.519			1.72812	1.67167	0.110507	0.000448577		426	AKIQASFRGHM	NP_006167	Neurogranin	PKCalpha;PKM;PKCgamma;PKCbeta-1
1	31.6816	41.0173	25.4258	32.7082	31.6816		124.064	122.566	102.049	116.226	122.566			3.55343	3.86867	0.578408	0.000580942		633	LSRRPSYRKIL	NP_604391	cAMP response element-binding protein 1	PKA;MAPK;CaMK;RSK2
1	55.3408	63.3351	69.0281	62.568	63.3351		189.873	159.295	156.172	168.447	159.295			2.69222	2.51511	0.239961	0.000763083		254	GFSRKSHTFLP	NP_149124	CNPase	PKC
1	99.6984	110.032	87.2144	98.9816	99.6984		192.659	177.52	204.39	191.523	192.659			1.93493	1.93242	0.836817	0.000817578		291	KKWKQSVRLIS	NP_004929	Death associated protein kinase 1	Death_associated_protein_kinase_1
1	162.509	153.463	171.031	162.334	162.509		82.1589	84.4579	58.0875	74.9014	82.1589			0.461402	0.505566	0.531281	0.000886687		1022	PSRSYSERDFE	NP_005061	Solute carrier family anion exchange, member 3	PKCepsilon
1	116.26	101.322	93.0397	103.541	101.322		36.9768	42.4864	28.8271	36.0967	36.9768			0.348623	0.364942	0.508572	0.00101724		944	RPPTLSPIPHI	NP_000312	Retinoblastoma 1	Cyclin_D1;Cdk4
1	28.2549	32.5269	42.0984	34.2934	32.5269		82.4812	70.9248	80.6188	78.0083	80.6188			2.27473	2.47853	0.867584	0.00130073		253	NKARLSITGSV	NP_000820	Glutamate receptor ionotropic, AMPA 4	nd
1	32.2749	26.2153	25.6608	28.0503	26.2153		75.1145	59.741	66.4716	67.109	66.4716			2.39245	2.53561	0.369563	0.0013715		10	HHIDYYKKTTN	NP_000595	FGF receptor 1	FGFR1
1	106.796	106.981	113.21	108.995	106.981		69.2212	60.9836	78.2813	69.4954	69.2212			0.6376	0.647043	0.302282	0.00188655		179	IRYIESLQELL	NP_005584	Myogenic factor 5	CK2
1	96.1498	80.7495	92.69	89.8631	92.69		39.4323	45.5218	54.108	46.354	45.5218			0.51583	0.491119	0.908714	0.00232673		497	LERQLSLEQEV	NP_000689	Arachidonate 5 lipoxygenase	MAPK2
1	54.0378	61.4829	52.7053	56.0753	54.0378		38.1201	34.338	32.813	35.0904	34.338			0.625772	0.635445	0.500371	0.00264964		822	TTGGESCDELE	NP_002529	Occludin	CK2beta
1	50.4892	40.6907	38.2513	43.1437	40.6907		124.226	103.648	93.9419	107.272	103.648			2.48638	2.54721	0.298522	0.00269237		538	DSQPESQVLED	NP_005648	Tumor protein p53 binding protein 1	ATM
1	50.2563	58.1102	47.3445	51.9037	50.2563		119.974	98.4053	97.1036	105.161	98.4053			2.02608	1.95807	0.316421	0.00274807		557	KRRQTSMTDFY	NP_510867	Cyclin-dependent kinase inhibitor 1A	AKT1
1	79.2329	85.2141	93.5097	85.9855	85.2141		118.992	114.003	124.851	119.282	118.992			1.38723	1.39639	0.728977	0.00303894		444	SVRMLSGSKEK	NP_000905	Opioid receptor mu 1	CAMKII
1	26.7135	30.0267	37.6666	31.469	30.0267		3.2513	10.8637	5.47796	6.531	5.47796			0.207538	0.182436	0.653658	0.00322725		210	IRRASTIEMPQ	NP_002658	Phospholamban	Ca2+Calmodulin_dependent_protein_kinase
1	62.1996	70.9529	76.1376	69.7634	70.9529		29.6101	26.6039	40.9202	32.3781	29.6101			0.464113	0.41732	0.930994	0.00329973		88	PGAGHYEDTIL	NP_004295	ALK	ALK
1	33.8107	33.2923	44.1968	37.0999	33.8107		9.79688	13.7632	15.0919	12.884	13.7632			0.347278	0.407067	0.334097	0.0033955		977	YLTQETNKVET	NP_002811	Parathyroid hormone related protein	CDK2
1	26.1258	39.4968	45.9455	37.1894	39.4968		77.4089	88.3218	75.6734	80.468	77.4089			2.16374	1.95988	0.630159	0.00357438		698	LERNLSFEIKK	NP_002826	Protein tyrosine phosphatase, nonreceptor-type, 12	PKA;PKC
1	114.841	113.512	107.379	111.911	113.512		74.4623	86.8073	67.0189	76.0962	74.4623			0.679973	0.655987	0.273778	0.00448976		316	DTLSDSDDEDD	NP_005369	N-myc	CK2
1	48.8369	44.2828	51.4211	48.1802	48.8369		67.7479	63.0547	72.6533	67.8186	67.7479			1.4076	1.38723	0.723678	0.00479896		981	RKRRPTSGLHP	NP_009225	BRCA1	AKT1
1	33.9327	49.5076	48.3937	43.9447	48.3937		73.6412	76.4519	69.4916	73.1949	73.6412			1.66562	1.52171	0.279449	0.00566064		899	GTDLEYLKKVR	NP_858058	O-linked N-acetylglucosamine transferase	Tyrosine_kinase
1	24.9392	31.0064	42.3279	32.7578	31.0064		66.1134	60.7118	74.5723	67.1325	66.1134			2.04936	2.13225	0.770437	0.00613073		720	QPFVKYATLIS	NP_002294	Leptin receptor	nd
1	61.4899	63.5494	72.5255	65.8549	63.5494		100.652	103.926	87.7601	97.4461	100.652			1.47971	1.58384	0.640751	0.00617849		637	SQRRESFLYRS	NP_002591	cAMP-specific 3',5'-cyclic phosphodiesterase 4B	PKA
1	264.237	234.448	229.672	242.786	234.448		134.217	172.135	167.711	158.021	167.711			0.650866	0.715343	0.898737	0.00627792		243	MQPDNSSDSDY	NP_055022	CD5	PKA
1	68.4706	41.4561	65.4105	58.4457	65.4105		116.698	127.95	155.077	133.242	127.95			2.27975	1.95611	0.719745	0.00628153		97	LQRSSSFKDFA	AAH51881	SH3 protein expressed in lymphocytes	nd
1	28.6098	34.2719	48.9729	37.2849	34.2719		100	77.138	81.0309	86.0563	81.0309			2.30808	2.36435	0.849523	0.00634861		458	RRCKHYVELLV	NP_067638	Vanilloid receptor like channel 2	Lyn
1	15.5964	24.2559	22.2782	20.7102	22.2782		45.8167	46.0719	61.5261	51.1383	46.0719			2.46923	2.06803	0.405581	0.00638268		729	KLVQASEELLR	NP_002504	Nucleoside diphosphate kinase 3	nd
1	63.9739	65.2944	82.7826	70.6836	65.2944		37.1379	29.2315	40.2312	35.5335	37.1379			0.502712	0.568776	0.451935	0.00697365		509	ETKGKSFEEIA	NP_000331	Solute carrier family,member 2	PKA
1	26.5971	36.6649	37.3169	33.5263	36.6649		-15.572	4.3787	2.18101	-3.00411	2.18101			-0.0896045	0.0594849	0.463663	0.00713396		124	EDGTGSPQLNN	NP_004032	Beta arrestin 1	ERK1;ERK2
1	112.945	119.716	95.7228	109.461	112.945		40.5757	57.6699	68.3905	55.5454	57.6699			0.507443	0.510603	0.874856	0.00752817		282	EKCSDSQSWED	NP_005648	Tumor protein p53 binding protein 1	ATM
1	77.3421	64.529	97.7065	79.8592	77.3421		25.1901	32.131	32.9483	30.0898	32.131			0.376786	0.41544	0.121916	0.00752928		156	FELAFSLDQPD	NP_951009	Mnk2	nd
1	34.2876	26.1081	25.6608	28.6855	26.1081		-2.48087	5.20712	11.2476	4.65796	5.20712			0.16238	0.199445	0.665077	0.00780896		219	EKKEESEESDD	NP_000995	Ribosomal phosphoprotein large P2	nd
1	43.514	39.0579	36.8524	39.8081	39.0579		52.3623	54.9128	49.433	52.236	52.3623			1.3122	1.34063	0.790009	0.00785147		265	HPFLRRNSGC	NP_001079	Aralkylamine N-acetyltransferase	PKA
1	50.844	68.2334	74.8534	64.6436	68.2334		190.855	149.354	130.62	156.943	149.354			2.42782	2.18887	0.278572	0.00857682		370	IKRQLSMTLRG	NP_006192	PCTAIRE protein kinase 1	PKA
1	94.7303	100.562	107.499	100.93	100.562		139.128	164.265	181.176	161.523	164.265			1.60034	1.63347	0.167292	0.00898198		635	LKPGSSHRKTK	NP_000052	Bruton's tyrosine kinase	PKCbeta
1	75.8063	67.0343	73.5747	72.1384	73.5747		59.399	53.5278	50.2573	54.3947	53.5278			0.754032	0.72753	0.984079	0.0091129		638	KARKKSSCQLL	NP_056461	Ras related protein Rap 1B	PKA
1	51.0825	63.4422	61.9132	58.8126	61.9132		88.0522	100.062	81.72	89.9448	88.0522			1.52934	1.42219	0.686872	0.00937869		697	PAARASKKILL	NP_001610	Beta-adrenergic receptor kinase1	PKC
1	112.357	119.609	123.467	118.478	119.609		196.258	161.366	211.808	189.81	196.258			1.60208	1.64082	0.0910253	0.00949807		447	NRSFLSLKHTP	NP_077719	Notch2	nd
1	34.2876	34.0525	47.2242	38.5214	34.2876		61.5323	60.7118	57.128	59.7907	60.7118			1.55214	1.77066	0.176093	0.00953815		52	GIWKASFTTFT	NP_001744	Caveolin 1	c-Src
1	71.426	59.3042	66.9297	65.8866	66.9297		101.312	86.1148	90.3744	92.6005	90.3744			1.40545	1.35029	0.758539	0.0096606		634	KKKKPSRLKGD	NP_000029	APC	PKA
1	19.0286	18.2709	26.5898	21.2964	19.0286		72.0067	70.9248	45.7239	62.8851	70.9248			2.95285	3.72728	0.174625	0.00982678		954	MQRKLSVALAF	NP_005493	ATP-binding cassette, subfamily A, member 1	PKA
1	158.489	176.649	197.731	177.623	176.649		68.239	83.4936	120.317	90.6833	83.4936			0.510539	0.472653	0.699677	0.0105364		110	VPSYDSFDSED	NP_005229	C ets 1 protein	CaMK2
1	79.8262	64.529	70.5418	71.6323	70.5418		138.959	114.417	106.17	119.849	114.417			1.67311	1.62198	0.339103	0.0111422		756	MRRQRSAPDLK	NP_006603	Kinesin family member 1C	CK2
1	89.5238	93.485	93.6244	92.2111	93.485		83.1411	83.2153	76.4976	80.9513	83.1411			0.877891	0.889352	0.534103	0.0123627		699	LLSELSRRRIR	NP_004085	eIF2 alpha	PKR;GCN2;Eukaryotic_translation_initiation_factor_2-alpha_kinase_3;dsRNA-PK;CK2;HCR;DSL;PKC
1	63.1477	70.407	70.3068	67.9538	70.3068		91.6511	79.7656	87.2127	86.2098	87.2127			1.26865	1.24046	0.648971	0.012377		58	EPQRRSARLSA	NP_005508	HMG17	Ribosomal_protein_S6_kinase_alpha_3;PKA;PKC
1	31.6816	47.2218	42.6777	40.527	42.6777		80.0256	61.126	74.3018	71.8178	74.3018			1.7721	1.741	0.809323	0.0124981		805	YVEKFSYKSIT	NP_000886	Leukotriene A4 hydrolase	nd
1	83.9681	77.9177	80.4492	80.7783	80.4492		93.6156	100.062	108.778	100.819	100.062			1.24809	1.24379	0.275047	0.0133035		242	LRRQHSYDTFV	NP_000825	NR2B	CaMKII;PKC
1	152.101	127.013	96.4223	125.179	127.013		35.3346	64.2973	45.1766	48.2695	45.1766			0.385605	0.355686	0.436192	0.0134318		951	VSEDNSEDEIS	NP_942131	Acetyl-CoA carboxylase alpha	CK2
1	77.4586	84.015	81.2689	80.9142	81.2689		99.1789	124.637	120.73	114.848	120.73			1.41939	1.48556	0.109061	0.0140478		559	LKRSLSEMEIG	NP_003122	Serum response factor	Potassium_voltage_gated_channel_subfamily_A_member_2;pp90rsk;CaMKII__
1	72.1357	90.3267	108.313	90.2586	90.3267		149.763	179.313	139.004	156.027	149.763			1.72867	1.65802	0.857886	0.0145597		383	APKAPSKKEKK	NP_001334	DAB2	PKC
1	27.7781	47.4412	46.9947	40.738	46.9947		79.2122	72.8599	100.677	84.2499	79.2122			2.06809	1.68556	0.744561	0.0148988		355	RKRRWSAPESR	NP_000323	Ataxin 1	ATK1
1	125.248	100.45	108.428	111.375	108.428		247.494	198.503	172.109	206.035	198.503			1.84992	1.83073	0.197417	0.0152345		766	GLRRSSKFCLK	NP_000015	Beta-2-adrenergic receptor	PKC
1	259.624	231.397	261.383	250.801	259.624		203.463	196.017	215.794	205.091	203.463			0.817744	0.783683	0.52106	0.0155286		703	SSTDRSPYEKV	P15941	Mucin 1 transmembrane	GSK3beta
1	46.5857	69.6467	75.9026	64.045	69.6467		111.134	98.2629	126.776	112.058	111.134			1.74967	1.59569	0.921967	0.0167585		752	FFPFHSPSRLF	NP_001876	Crystallin, alpha B	nd
1	84.4394	88.5867	103.652	92.226	88.5867		112.439	122.43	117.71	117.526	117.71			1.27433	1.32875	0.392773	0.0177581		548	IAVRKSRDKAK	NP_005185	CCAAT/Enhancer binding protein, beta	ERK2
1	24.8228	22.6232	29.7374	25.7278	24.8228		41.0668	44.9717	59.1886	48.409	44.9717			1.88158	1.81171	0.254581	0.0183343		56	NSNVFSMFEQT	NP_000423	Myosin light chain 2, regulatory, cardiac, slow	MLCK
1	72.6125	54.1916	76.9518	67.9187	72.6125		42.049	34.338	44.3524	40.2465	42.049			0.592569	0.579087	0.31703	0.0219967		40	ARPPASPSPQR	NP_008881	Synapsin I	CDK5
1	87.3947	84.7753	84.9958	85.7219	84.9958		43.3612	61.6761	45.3118	50.1164	45.3118			0.584639	0.533107	0.0408741	0.0236516		943	APERASSVYTR	NP_000570	CCR5	GRK
1	57.1151	76.8309	75.0884	69.6781	75.0884		34.1912	48.4213	46.0008	42.8711	46.0008			0.615274	0.612622	0.654654	0.0251462		379	VHRDLSRDRPL	NP_066569	Kell blood group protein	PKC
1	90.9433	96.424	113.559	100.309	96.424		70.6945	56.4273	78.1461	68.4226	70.6945			0.682119	0.733163	0.933357	0.0268138		573	PTPPLSPSRRS	NP_002458	c-Myc	CK2;GSK
1	86.3301	103.174	125.8	105.102	103.174		70.6945	58.2265	63.8572	64.2594	63.8572			0.611403	0.618924	0.1808	0.0271144		128	STPAPSRTASF	NP_001087	ATP citrate lyase	GSK3
1	97.4528	79.0096	60.2847	78.9157	79.0096		40.0846	25.6395	46.2777	37.3339	40.0846			0.473086	0.507338	0.490276	0.0281198		192	SDSLSSPTLLA	NP_005243	c-Fos	EphB2;ERK2
1	65.0385	72.9122	69.9571	69.3026	69.9571		80.5167	103.648	100.948	95.0374	100.948			1.37134	1.443	0.180001	0.0282526		554	LKRSHSDSLDH	NP_001780	CDC 25A	CDC2;PIM1
1	86.9234	81.076	118.92	95.6399	86.9234		32.0657	29.9176	28.2797	30.0877	29.9176			0.314593	0.344183	0.0172228	0.029806		178	ELRRMSDEFVD	NP_004313	BCL2 antagonist of cell death	PKA;AKT1
1	2.93786	-5.56746	-7.79912	-3.47624	-5.56746		8.00126	8.10662	5.89008	7.33265	8.00126			-2.10936	-1.43715	0.0928905	0.0320759		524	EPAHAYAQPQT	NP_005198	CrkL	BCR
1	59.0058	54.1916	56.2026	56.4667	56.2026		65.1312	72.3098	62.7625	66.7345	65.1312			1.18184	1.15886	0.382597	0.032374		755	CMRNFSRSDHL	NP_001955	Early growth response protein 1	CK2
1	39.2556	42.4357	50.2571	43.9828	42.4357		60.0589	52.5634	63.3098	58.6441	60.0589			1.33334	1.41529	0.973077	0.0324644		751	IKRLRSQVQVS	NP_000448	Hepatocyte nuclear factor 4-alpha	AMPK
1	64.8056	54.7325	70.1921	63.2434	64.8056		45.1568	49.528	49.2978	47.9942	49.2978			0.758881	0.760703	0.178951	0.032537		38	PGADLSQYKMD	BC030590	CtIP	ATM
1	90.0007	122.548	100.034	104.194	100.034		76.4267	72.9958	65.5057	71.6427	72.9958			0.687587	0.729707	0.201878	0.03267		688	YKFPSSPLRIP	NP_000312	Retinoblastoma 1	CDK4
1	73.2003	87.3877	84.5313	81.7064	84.5313		54.8179	44.9717	68.3905	56.06	54.8179			0.686115	0.648492	0.578761	0.0333902		574	QLRRPSDRELS	NP_068810	NFKB3	PKA
1	29.9073	33.0729	39.3005	34.0935	33.0729		66.1134	43.8649	58.3644	56.1142	58.3644			1.64589	1.76472	0.303749	0.0358649		782	MECRNSPVTKT	NP_004086	Eukaryotic translation initiation factor 4E binding protein 1	mTOR
1	71.7808	75.4175	61.9132	69.7038	71.7808		48.1035	57.2557	35.6979	47.019	48.1035			0.674554	0.670144	0.588654	0.0380073		1009	TLPRNSGAGAS	NP_000818	Glutamate receptor ionotropic, AMPA 1	CAMKII
1	63.741	66.6006	88.0286	72.7901	66.6006		101.473	90.807	106.718	99.666	101.473			1.36922	1.52361	0.543406	0.040229		29	KRQYGTISHGI	NP_001633	Amyloid precursor like protein 2	PKC
1	46.1144	44.395	63.3121	51.2739	46.1144		70.6945	72.1674	66.6068	69.8229	70.6945			1.36176	1.53302	0.141001	0.0415124		315	LSPSPSSRVTV	NP_005564	Lamin B1	PKC
1	80.7743	114.492	122.653	105.973	114.492		49.0857	68.0253	71.8291	62.98	68.0253			0.594304	0.594151	0.462845	0.0423648		932	IIRQPSEEEII	NP_003759	PEA15	Akt;CaMKII
1	58.8894	75.9584	81.9684	72.272	75.9584		37.959	56.5697	44.8997	46.4761	44.8997			0.643072	0.59111	0.763171	0.0426173		661	RTAPYTPNLPH	NP_005350	SMAD4	ERK2
1	46.8241	65.1821	57.8366	56.6143	57.8366		69.2212	80.5941	74.7139	74.8431	74.7139			1.32198	1.29181	0.549564	0.0436793		866	QLGPPSPVKMP	NP_004210	Pituitary tumor-transforming protein 1	CDC2
1	51.3209	52.7731	53.7545	52.6162	52.7731		97.8744	72.1674	91.8813	87.3077	91.8813			1.65933	1.74106	0.0164372	0.0455888		468	LPVPEYINQSV	NP_005219	EGF receptor	EGFR
1	44.3401	44.0685	47.9237	45.4441	44.3401		105.893	99.2337	71.2753	92.1341	99.2337			2.02742	2.23801	0.0270721	0.0462021		772	IYSGDYYRQGR	NP_006334	c-Mer	c-Mer
1	40.7915	40.4764	24.8411	35.3697	40.4764		51.7101	53.8061	47.9262	51.1474	51.7101			1.44608	1.27754	0.192966	0.0464682		1015	RAHGLSLIPST	BAA32288	Microphthalmia associated transcription factor	GSK3beta
1	104.428	119.176	119.855	114.486	119.176		138.307	131.542	125.952	131.934	131.542			1.1524	1.10377	0.669935	0.047484		746	RSKKNSLALSL	NP_000116	Estrogen receptor, alpha	PAK1
1	60.1924	72.2591	74.6239	69.0251	72.2591		37.1379	45.3859	59.0534	47.1924	45.3859			0.683699	0.628099	0.656807	0.0488239		443	RSTPESRAAVQ	NP_000012	Presenilin 1	GSK3beta
1	51.1989	51.3598	54.5687	52.3758	51.3598		39.5935	49.3856	41.7444	43.5745	41.7444			0.831959	0.812784	0.240099	0.0498829		854	QSRRSTQGVTL	NP_002471	Myosin phosphatase target subunit 1	Rho_kinase;DMPK;ILK
1	30.9718	39.8233	37.6666	36.1539	37.6666		41.5579	56.2914	54.108	50.6524	54.108			1.40102	1.4365	0.504053	0.0523678		560	PGRPLSSYGMD	NP_002746	MEK1	PAK1
1	61.135	85.6478	90.4768	79.0865	85.6478		47.7812	59.741	51.6353	53.0525	51.6353			0.670816	0.602879	0.261707	0.0556883		654	EDLSAYASISF	NP_005535	IRS 1	Phosphatidylinositol_3-kinase,_catalytic_subunit,_alpha
1	32.7461	43.4154	39.8798	38.6804	39.8798		46.469	55.8771	66.742	56.3627	55.8771			1.45714	1.40114	0.445967	0.0563289		726	PPTGATANRLR	NP_001885	Casein kinase 1, epsilon	CK1epsilon
1	46.9406	50.1607	67.3942	54.8318	50.1607		67.0956	105.169	100.124	90.796	100.124			1.6559	1.99606	0.440952	0.0564182		642	VSFNPYEPELA	NP_003168	SYK	SYK
1	66.103	67.9068	82.4329	72.1476	67.9068		83.6322	99.3696	88.3139	90.4386	88.3139			1.25352	1.30052	0.897897	0.0583797		381	LRRRLSDSSFI	NP_598328	Synapsin II	PKA
1	29.6744	45.2624	59.1153	44.684	45.2624		77.7389	70.5106	61.7966	70.0153	70.5106			1.5669	1.55782	0.454087	0.0588655		619	GLMQQQKSFR	NP_002825	SHP2	PKCalpha;PKCbeta1;PKCbeta2;PKCeta
1	58.5345	84.6681	102.483	81.8951	84.6681		44.1746	54.2203	44.0755	47.4901	44.1746			0.57989	0.521738	0.130019	0.059624		683	LLREASARDRQ	NP_542437	Vanilloid receptor 1	PKCepsilon
1	125.72	112.099	121.019	119.612	121.019		282.363	236.753	178.703	232.606	236.753			1.94467	1.95633	0.0348492	0.0614186		771	RKGHEYTNIKY	NP_002825	SHP2	PDGFRbeta
1	60.0704	43.0888	63.8968	55.6854	60.0704		96.5622	85.8365	67.1541	83.1843	85.8365			1.49383	1.42893	0.712858	0.0621459		480	PRSTHTAYIK	NP_003465	ADAM 12	c-Src
1	153.876	125.921	66.58	115.459	125.921		45.4868	58.0841	40.7785	48.1165	45.4868			0.416741	0.361233	0.077452	0.0622834		1012	TDGNRSSHSRL	NP_001187	BH3 interacting domain death agonist	CK1;CK2
1	45.0498	37.2109	42.7979	41.6862	42.7979		59.2379	46.3502	52.5947	52.7276	52.5947			1.26487	1.22891	0.563393	0.0657107		498	LIPQQSINEAI	NP_000818	Glutamate receptor ionotropic, AMPA 1	PKC;CAMKII
1	51.9086	63.3351	59.465	58.2362	59.465		67.4256	98.8195	80.6188	82.288	80.6188			1.413	1.35574	0.239309	0.0682392		812	TGVETSFRKLS	NP_003989	NFKB1	IKKalpha
1	132.939	146.494	90.8265	123.42	132.939		82.1589	87.7716	43.6634	71.198	82.1589			0.576877	0.61802	0.812441	0.074274		832	PIGEDEESESD	NP_003045	Vesicular monoamine transporter 2	CK1;CK2
1	36.1783	31.7666	49.3227	39.0892	36.1783		46.6301	56.8415	61.3845	54.952	56.8415			1.40581	1.57115	0.812763	0.0813261		60	RTAKDSDDDDD	NP_004594	Syntaxin 1A	CK2
1	144.766	143.121	90.1271	126.005	143.121		64.8012	67.7534	73.3359	68.6302	67.7534			0.544664	0.4734	0.0381511	0.0827488		320	GTGDTSSEEDE	NP_056943	Transcription factor IIA, 1	TFIID;CK2
1	54.5146	86.8468	70.3068	70.5561	70.3068		81.3378	130.021	124.992	112.117	124.992			1.58905	1.77781	0.534407	0.0827956		522	NVVPLYDLLLE	NP_000116	Estrogen receptor, alpha	c-Src;Lck
1	45.4047	65.8352	91.526	67.5886	65.8352		101.803	120.63	90.2328	104.222	101.803			1.54201	1.54633	0.611813	0.0841		621	RRRFSSLHFMV	NP_001220	Caspase 9	ERK1;ERK2;MEK1;MAP2K2
1	30.617	59.197	56.5524	48.7888	56.5524		29.4413	29.3674	24.0233	27.6107	29.3674			0.565923	0.519297	0.0745247	0.0848797		666	KGGKYSVKDKE	NP_000416	L1 cell adhesion molecule	p90rsk
1	24.7063	39.2774	50.0221	38.0019	39.2774		52.0324	53.8061	58.9117	54.9167	53.8061			1.4451	1.3699	0.146461	0.0906373		608	QERRKYLKHRL	NP_005410	STAT2	JAK1
1	30.9718	44.9359	52.3555	42.7544	44.9359		76.9178	56.4273	56.0269	63.124	56.4273			1.47643	1.25573	0.904624	0.0941733		459	LSNPAYRLLLA	NP_054700	Discoidin domain receptor	Discoidin_domain_receptor
1	57.2315	61.5901	71.9408	63.5875	61.5901		43.1924	50.2141	57.8171	50.4078	50.2141			0.792732	0.815295	0.967589	0.0957226		730	FSEITSPSKRS	NP_004144	ORC1	CDK2
1	51.5538	31.8738	55.0387	46.1554	51.5538		27.4768	34.8881	25.9422	29.4357	27.4768			0.637753	0.532975	0.255852	0.096331		212	DGKEIYNTIRR	NP_002881	RasGAP	EGFR;Lck
1	26.4806	30.6798	31.0216	29.394	30.6798		36.6468	37.6517	30.7524	35.017	36.6468			1.1913	1.19449	0.630451	0.0966415		81	VDPMLTPEERH	NP_001633	Amyloid precursor like protein 2	CDC2-kinase
1	80.0646	87.1734	99.1054	88.7811	87.1734		110.966	105.861	95.4551	104.094	105.861			1.17248	1.21437	0.805942	0.100218		676	LTRIPSAKKYK	NP_003759	PEA15	PKC
1	45.998	60.2838	53.9895	53.4238	53.9895		59.5678	69.2679	63.1746	64.0034	63.1746			1.19803	1.17013	0.638466	0.102292		601	LPPGASPQRSR	NP_775114	NFAT1	nd
1	36.7716	46.8952	31.3713	38.3461	36.7716		46.139	48.143	50.811	48.3644	48.143			1.26126	1.30924	0.162534	0.102435		879	RSRSGSIVELI	NP_002102	Huntingtin	AKT
1	85.7424	101.322	89.8921	92.3189	89.8921		79.5345	81.1442	54.7906	71.8231	79.5345			0.777989	0.884778	0.459541	0.102604		891	SPPRSSLRRSS	NP_004771	Transcription elongation factor A- like1	PKC;GSK3
1	62.6764	69.213	74.6239	68.8378	69.213		71.3545	103.233	97.1036	90.5638	97.1036			1.31561	1.40297	0.22235	0.103971		507	LYRSPSMPENL	NP_001781	CDC25C	cdc2-cyclin_B_kinase
1	44.1017	62.2432	81.2689	62.5379	62.2432		83.4634	93.7065	81.4431	86.2043	83.4634			1.37843	1.34092	0.222478	0.106108		897	QVKALYDFLPR	NP_003319	Protein tyrosine kinase TXK	Protein_tyrosine_kinase_TXK
1	47.0626	68.4477	57.6016	57.7039	57.6016		45.4868	46.3502	42.2918	44.7096	45.4868			0.77481	0.789679	0.0768785	0.107963		918	PSEVPTPKRPR	NP_665906	High mobility group AT-hook 1	CDC2_kinase
1	40.0818	46.3544	52.7053	46.3805	46.3544		62.5145	50.0782	73.3359	61.9762	62.5145			1.33626	1.34862	0.454553	0.110907		399	KTNLSYYEYDK	AAC08966	Bone marrow kinase BMX	FAK
1	54.0378	66.3812	57.7163	59.3784	57.7163		95.58	112.21	62.4856	90.092	95.58			1.51725	1.65603	0.117969	0.111108		882	SKRRNSEFEIF	NP_004170	Tryptophan hydroxylase	PRKA1
1	116.97	125.268	128.363	123.534	125.268		302.828	195.331	182.824	226.995	195.331			1.83751	1.55931	0.0158223	0.111872		537	IHMVYSKRSGK	NP_003080	Small nuclear ribonucleoprotein 70 kD	nd
1	28.3714	22.516	31.2566	27.3813	28.3714		20.279	20.9473	20.4495	20.5586	20.4495			0.750824	0.720778	0.0120838	0.116646		338	LLNVFTPQKTL	NP_620448	MAPK10	CDK5
1	91.4201	85.3212	86.28	87.6738	86.28		141.253	154.874	99.2994	131.809	141.253			1.5034	1.63715	0.0253149	0.116783		696	TKWYRSPRLLL	NP_002738	MAPK4	MAPK4
1	45.6431	33.9454	43.1476	40.912	43.1476		77.7389	45.3859	59.1886	60.7711	59.1886			1.48541	1.37177	0.25178	0.118677		61	RDSPLSSRLLD	NP_055180	HSP22	PKC
1	107.744	107.093	73.1047	95.9805	107.093		76.5879	77.0021	59.736	71.1086	76.5879			0.740865	0.715152	0.396406	0.1234		1024	ARVLGSEGEEE	NP_000225	LIG1	CK2alpha1
1	43.392	64.9678	59.2355	55.8651	59.2355		30.1012	43.3148	46.8251	40.0804	43.3148			0.717449	0.731231	0.767446	0.127204		842	KAGNLYDISED	NP_000825	NR2B	Fyn
1	60.9021	84.561	64.1318	69.865	64.1318		40.7368	52.8417	61.3845	51.6543	52.8417			0.739345	0.823955	0.790805	0.128493		877	RPRRRSSCVSL	NP_000913	Cyclic GMP inhibited phosphodiesterase B	AKT1
1	38.3075	30.6798	36.3824	35.1232	36.3824		39.9234	45.5218	64.8231	50.0894	45.5218			1.4261	1.2512	0.168842	0.130424		279	NPCAYTPPSLK	NP_115568	Protein phosphatase 1, regulatory subunit 1B	CDK5
1	84.4394	82.1628	78.3508	81.651	82.1628		45.3256	66.925	78.1461	63.4656	66.925			0.777279	0.814541	0.0657841	0.136892		753	MRRSVSEAALA	NP_005348	Lipase hormone sensitive	nd
1	1.28554	5.09651	6.19033	4.19079	5.09651		-3.46309	-3.90559	3.82949	-1.17973	-3.46309			-0.281505	-0.679503	0.520009	0.139249		147	ENPNFTGKKME	NP_000487	Crystallin, beta B2	nd
1	39.9653	39.6039	60.1645	46.5779	39.9653		23.548	28.8173	40.6433	31.0029	28.8173			0.665613	0.721058	0.712566	0.139716		45	RIRTQSFSLQE	NP_000594	Nitric oxide synthase 3	AKT1
1	68.7091	68.8865	84.881	74.1588	68.8865		96.7234	122.566	78.9703	99.4198	96.7234			1.34063	1.4041	0.304264	0.139963		317	RSGLCSPSYVA	NP_002458	c-Myc	JNK1
1	40.5531	66.4883	68.3286	58.4567	66.4883		35.1735	47.1787	40.3664	40.9062	40.3664			0.699769	0.60712	0.261258	0.14208		640	RMVQLSPPALA	NP_003180	T cell acute lymphocytic leukemia 1	ERK1
1	32.7461	57.8908	70.4271	53.688	57.8908		70.3722	71.7532	82.6794	74.935	71.7532			1.39575	1.23946	0.219785	0.144651		118	DAPPLSPYPFV	NP_005602	Retinoblastoma like 2	CDK4
1	71.3095	78.5708	84.4165	78.0989	78.5708		113.26	87.3574	85.8411	95.4862	87.3574			1.22263	1.11183	0.307285	0.14662		369	RKRKNSRVTFS	NP_054829	NIPP1	PKA
1	48.8369	39.3845	54.1042	47.4419	48.8369		73.6412	49.9422	61.6614	61.7483	61.6614			1.30156	1.2626	0.567498	0.151481		5	ALVHSYMTGRR	NP_005481	SH2D3A	nd
1	74.8581	74.3256	54.6889	67.9575	74.3256		85.2667	97.9911	72.6533	85.3037	85.2667			1.25525	1.14721	0.902985	0.153867		940	IVPGKSPTRKK	NP_002876	RAP1 GTPase activating protein 1	CDC2
1	73.5551	74.6521	81.9684	76.7252	74.6521		81.6678	89.1502	79.7946	83.5375	81.6678			1.08879	1.09398	0.921077	0.154884		377	NSRRPSRAMWL	NP_000629	Vitronectin	PKA
1	56.6438	82.0557	91.8757	76.8584	82.0557		85.2667	116.488	100.948	100.901	100.948			1.31282	1.23024	0.848711	0.157257		605	RLRPRTRKVKS	NP_038202	Neutrophil cytosolic factor 4 40kDa	PKC
1	39.0172	59.3042	67.2794	55.2003	59.3042		70.3722	81.0083	64.5462	71.9756	70.3722			1.3039	1.18663	0.494175	0.158637		909	LTTGVYVKMPP	AAB59385	CD152	JAK2,_Protein_tyrosine_kinase_TXK
1	66.9348	67.1414	63.7821	65.9528	66.9348		63.819	58.6407	43.6634	55.3744	58.6407			0.839606	0.876088	0.0626756	0.160027		767	TKRNSSPPPSP	NP_001673	ATP2B1	PKA
1	112.828	99.9089	122.538	111.758	112.828		187.088	140.791	117.845	148.574	140.791			1.32943	1.24784	0.187733	0.16037		104	MRKKISNAQLQ	NP_003469	Cullin 5	PKA
1	31.5651	35.1393	36.0327	34.2457	35.1393		33.539	46.0719	44.4876	41.3662	44.4876			1.20792	1.26603	0.214269	0.162903		246	RERLASTNDKG	NP_000116	Estrogen receptor, alpha	AKT2
1	55.5792	52.12	83.8318	63.8437	55.5792		43.3612	39.3086	53.419	45.3629	43.3612			0.710531	0.780169	0.29701	0.16476		167	GPRRRSRKPEA	NP_001800	Centromeric protein a	Aurora_kinase_B
1	88.4593	142.575	179.425	136.82	142.575		82.9723	103.512	85.8411	90.7751	85.8411			0.663465	0.602077	0.111603	0.165576		632	RRGSDSSEDIY	NP_002702	Protein phosphatase 1, regulatory subunit 3A	Ribosomal_S6_kinase_1
1	48.482	50.273	58.301	52.352	50.273		49.4157	28.8173	44.2171	40.8167	44.2171			0.779659	0.879541	0.384899	0.169021		504	KTKFASDDEHD	NP_003133	Autoantigen La	nd
1	30.9718	39.8233	46.2953	39.0301	39.8233		44.8345	63.6113	46.2777	51.5745	46.2777			1.3214	1.16208	0.702952	0.169338		887	NQSLLSPLVLE	NP_002264	Keratin 8	p38_kinase;JNK;p42_kinase
1	115.196	102.848	104.231	107.425	104.231		82.65	95.2275	106.035	94.6375	95.2275			0.880963	0.913617	0.500896	0.176676		127	KFRTPSFLKKN	NP_058432	Adducin 3	PKCalpha
1	64.922	51.3598	57.1371	57.8063	57.1371		74.1323	67.1968	59.736	67.0217	67.1968			1.15942	1.17606	0.943793	0.182453		618	KLFSSSVSEGF	NP_066569	Kell blood group protein	CK2
1	62.5544	62.682	56.7873	60.6746	62.5544		62.1845	45.1076	47.9262	51.7394	47.9262			0.852737	0.766152	0.238303	0.187795		235	DDLMLSPDDIE	NP_000537	p53	Homeodomain_interacting_protein_kinase_2
1	39.2556	56.2581	68.7931	54.7689	56.2581		82.4812	69.132	61.7966	71.1366	69.132			1.29885	1.22884	0.66702	0.193507		590	EVERTYLKTKS	NP_000824	Glutamate receptor ionotropic, N-methyl D-aspartate subunit 2A	Src
1	60.5473	74.3256	69.1429	68.0052	69.1429		100	87.7716	66.0594	84.6104	87.7716			1.24417	1.26942	0.281645	0.195873		801	KGMIKSSRPLR	NP_001453	Formyl peptide receptor-like 1	nd
1	49.4246	53.9722	55.2682	52.8883	53.9722		91.8123	93.2923	51.4936	78.8661	91.8123			1.49118	1.7011	0.0329354	0.196506		825	PPRRSSIRNAH	NP_000256	p47-phox	PKCzeta;PKCalpha;PKCbetaII;PKCdelta
1	42.8042	46.3544	53.1698	47.4428	46.3544		36.3168	48.0071	29.793	38.039	36.3168			0.801786	0.783461	0.491524	0.200089		541	QQREKTRWLNS	NP_054908	Adducin 1	Rho-kinase
1	47.6503	42.5429	46.5248	45.5726	46.5248		29.6101	33.3737	47.6493	36.8777	33.3737			0.809207	0.717331	0.147322	0.202391		626	FRRQLSEPCNS	NP_004947	ETS variant gene 1	Ribosomal_protein_S6_kinase_alpha_5;ERBB2;Ribosomal_S6_kinase_1;Potassium_voltage_gated_channel_subfamily_A_member_2;PKA
1	69.6517	73.6725	85.2307	76.185	73.6725		60.3812	77.0021	50.9463	62.7765	60.3812			0.824001	0.81959	0.546368	0.207789		881	GEKRASSPFRR	AAH01883	Nucleolar phosphoprotein p130	PKA
1	45.876	43.4154	52.9402	47.4105	45.876		40.5757	43.3148	44.4876	42.7927	43.3148			0.902599	0.944172	0.28305	0.208288		24	GSAAPYLKTKF	NP_644805	STAT3	JAK1;c-Src
1	131.636	145.626	75.9026	117.722	131.636		174.649	151.561	135.154	153.788	151.561			1.30637	1.15136	0.448838	0.210106		602	DDGEFSDDSGA	Q13144	eIF-2B epsilon	CK1
1	30.739	51.4669	57.1371	46.4477	51.4669		52.3623	64.0255	61.6614	59.3497	61.6614			1.27778	1.19808	0.328958	0.215525		725	RPRSCTWPLPR	NP_002006	FKHR	AKT1
1	56.6438	58.1102	81.8481	65.5341	58.1102		68.8989	89.2926	83.0915	80.4277	83.0915			1.22727	1.4299	0.706405	0.216413		739	KKGARSRRLFS	NP_002059	Guanine nucleotide binding protein, alpha 15 subunit	PKCalpha
1	97.0979	111.226	117.991	108.772	111.226		91.6511	107.932	62.7625	87.4486	91.6511			0.803965	0.824008	0.356845	0.217205		1016	LSGRGSNYGSL	NP_000897	NPRA	nd
1	82.5486	71.7132	74.5037	76.2552	74.5037		76.0967	66.925	66.6068	69.8762	66.925			0.916347	0.898278	0.957074	0.229133		1013	SRVTFSEDDEI	NP_054829	NIPP1	CK2
1	30.739	32.9657	49.3227	37.6758	32.9657		42.049	63.333	45.0414	50.1411	45.0414			1.33086	1.36631	0.873668	0.232386		747	HFPQFSYSASS	NP_005154	AKT1	AKT
1	47.4174	85.4284	66.345	66.3969	66.345		48.9245	49.7999	45.1766	47.967	48.9245			0.722428	0.737426	0.0328464	0.23367		493	SASQLSAEEEE	NP_061825	HOX B6	CK2
1	51.7922	68.8865	74.1539	64.9442	68.8865		45.1568	58.0841	58.0875	53.7762	58.0841			0.828036	0.843187	0.579244	0.235601		111	RSRHSSYPAGT	NP_004313	BCL2 antagonist of cell death	AKT
1	25.4161	37.318	35.4534	32.7292	35.4534		53.3445	28.539	55.4796	45.7877	53.3445			1.39899	1.50464	0.308985	0.237238		760	GSSYGSLMTAH	NP_003986	NPR-B	nd
1	67.4061	75.3052	71.591	71.4341	71.591		70.2034	79.3514	85.429	78.328	79.3514			1.09651	1.1084	0.42007	0.238371		373	RARSTSLNERP	NP_000539	Tuberin	AKT1
1	88.4593	86.3009	83.9466	86.2356	86.3009		56.4523	60.9836	89.8207	69.0855	60.9836			0.801126	0.70664	0.0306255	0.24123		234	YRERMSSNRPN	NP_005916	Meprin,beta subunit	PKC
1	54.0378	68.5599	73.9244	65.5074	68.5599		52.8534	45.3859	64.8231	54.3541	52.8534			0.829741	0.770909	0.951892	0.245662		51	KPKDASQRRRS	NP_005408	c-Src	PKC
1	34.6424	43.9562	37.6666	38.7551	37.6666		33.8613	36.6874	33.9142	34.8209	33.9142			0.898487	0.900378	0.207507	0.246098		789	SSRRTTLCGTL	NP_003591	Serine/threonine protein kinase 6	PKA
1	52.147	65.5087	74.6239	64.0932	65.5087		60.8723	111.66	84.74	85.7575	84.74			1.33801	1.29357	0.330488	0.24857		533	RRRRPTPAMLF	NP_115568	Protein phosphatase 1, regulatory subunit 1B	PKA
1	67.7609	76.6115	75.4381	73.2702	75.4381		100	95.2275	67.1541	87.4605	95.2275			1.19367	1.26233	0.136708	0.252265		830	EPKRRSARLSA	NP_004956	HMG14	Ribosomal_protein_S6_kinase_alpha_3;PKA;PKC
1	55.4572	62.2432	49.3227	55.6743	55.4572		59.729	59.3268	64.1341	61.0633	59.729			1.09679	1.07703	0.291013	0.252788		884	HSLPLSPASTR	NP_003989	NFKB1	GSK3beta
1	50.1343	55.605	71.0063	58.9152	55.605		41.8879	53.8061	52.0474	49.2471	52.0474			0.835898	0.936021	0.522231	0.254281		112	GFTRKSVRKAQ	NP_006234	Protein phosphatase 2, regulatory subunit B56, alpha	PKR
1	65.8702	67.9068	67.5089	67.0953	67.5089		50.559	56.5697	68.9443	58.691	56.5697			0.874741	0.837958	0.0261732	0.259759		427	SSTPLSPTRIT	CAA27173	Lamin A/C	CDC2-kinase
1	71.1931	57.1306	81.3836	69.9024	71.1931		78.7211	91.4996	73.748	81.3229	78.7211			1.16338	1.10574	0.722405	0.264002		600	TTSQLYDAVPI	NP_002604	3-Phosphoinositide dependent protein kinase 1	c-Src
1	35.4686	55.9315	59.2355	50.2119	55.9315		59.729	53.8061	73.3359	62.2903	59.729			1.24055	1.06789	0.753866	0.268896		543	RDKYKTLRQIR	NP_002435	Moesin	Rho-Kinase
1	71.1931	69.6467	90.1271	76.9889	71.1931		35.9945	67.6111	74.9844	59.53	67.6111			0.773228	0.949686	0.465243	0.270085		99	PFRRPSTYGIP	NP_127492	TFII-I	PRKG1
1	57.9413	64.6413	54.6889	59.0905	57.9413		72.0067	92.0497	55.2027	73.0864	72.0067			1.23685	1.24275	0.140706	0.27389		853	RRKAATMRERR	NP_002469	Myogenic differentiation antigen 1	PKC
1	71.1931	75.3052	72.1757	72.8914	72.1757		61.6934	62.7829	76.0855	66.8539	62.7829			0.917172	0.869861	0.134009	0.27601		186	GMDYRSCILRP	NP_003240	Thimet oligopeptidase 1	PKA
1	55.4572	72.8051	76.2524	68.1716	72.8051		88.3745	64.8539	89.8207	81.0164	88.3745			1.18842	1.21385	0.774742	0.281941		670	APLLSTPKRER	NP_015556	Kinesin like 4	Cyclin_B2
1	33.101	30.241	36.6174	33.3198	33.101		46.9601	28.2607	53.9663	43.0624	46.9601			1.2924	1.41869	0.109218	0.284518		798	PFRRHSWICFD	NP_006194	cAMP specific 3',5 '-cyclic phosphodiesterase 4D	PKA
1	47.179	61.5901	81.1487	63.3059	61.5901		48.1035	56.0131	48.7504	50.9557	48.7504			0.804912	0.791531	0.124444	0.291186		607	QSKRSTMVGTP	AAF67008	PAK3	Pyruvate_dehydrogenase_kinase,_isoenzyme_1
1	35.707	42.65	52.82	43.7257	42.65		33.0479	26.8822	45.0414	34.9905	33.0479			0.800227	0.774862	0.929791	0.296855		284	QTARKSTGGKA	NP_002098	H3 histone, family 3A	JNK2
1	29.9073	37.0986	50.9566	39.3208	37.0986		63.6578	35.1664	56.7159	51.8467	56.7159			1.31856	1.52879	0.68302	0.301607		276	MAKRNTVIGTP	NP_006273	Serine/Threonine protein kinase4	Serine/threonine_protein_kinase_3
1	72.8454	63.6616	37.6666	58.0579	63.6616		64.3101	80.4517	69.7685	71.5101	69.7685			1.2317	1.09593	0.336767	0.308944		568	RRRMASMQRTG	NP_001420	E1A binding protein p300	AKT;p70S6_kinase;pp90Rsk
1	43.9853	57.3449	59.2355	53.5219	57.3449		47.9423	78.9372	69.7685	65.5493	69.7685			1.22472	1.21665	0.428385	0.31064		917	IEQWFTEDPGP	NP_000537	p53	ERK2
1	32.1584	43.0888	41.7487	38.9986	41.7487		49.9068	57.3981	35.1505	47.4851	49.9068			1.21761	1.19541	0.434276	0.314614		592	YKVILYELENF	NP_004067	Crystallin beta B3	nd
1	31.4487	54.5182	66.58	50.8489	54.5182		36.4856	30.6101	46.5482	37.8813	36.4856			0.744977	0.669238	0.338707	0.315413		969	EANSHYGHNDD	NP_000433	CD31	Lck;Csk
1	46.5857	74.4378	101.319	74.1141	74.4378		103.438	87.6357	88.037	93.0368	88.037			1.25532	1.18269	0.195561	0.318835		500	GARRSSWRVIS	NP_003396	14-3-3-Eta	SDK1
1	36.0619	64.0953	46.41	48.8557	46.41		49.2545	57.8123	85.0169	64.0279	57.8123			1.31055	1.24569	0.731187	0.325085		357	SAIRQSPSPPP	NP_006193	cAMP-specific 3',5'-cyclic phosphodiesterase 4A	nd
1	76.6324	84.2344	78.7005	79.8558	78.7005		84.4456	79.6233	84.6048	82.8912	84.4456			1.03801	1.073	0.683245	0.338797		809	PGIDLSQVYEL	P00519	ABL	AKT
1	38.7788	62.4626	57.8366	53.026	57.8366		41.8879	40.9654	50.6694	44.5076	41.8879			0.839354	0.724245	0.308024	0.340502		435	PSAYGSVKAYT	NP_004030	Annexin II	PKC
1	40.6751	47.6606	59.1153	49.1503	47.6606		53.0146	52.1492	61.6614	55.6084	53.0146			1.13139	1.11234	0.483922	0.354572		304	RGQRDSSYYWE	NP_002871	RAF1	PAK1;PAK3
1	72.3741	75.6318	87.5641	78.5233	75.6318		72.659	78.7948	64.9583	72.1374	72.659			0.918674	0.960693	0.858164	0.354993		998	SFGEPSYPEVF	NP_000438	Presenilin 2	CK2
1	52.8568	56.2581	82.8973	64.0041	56.2581		74.9534	73.1382	77.5988	75.2301	74.9534			1.1754	1.33231	0.036508	0.358486		510	GTLRTSISVER	NP_000614	Bradykinin receptor 2	PKC
1	78.878	98.3833	89.3128	88.8581	89.3128		93.2856	76.3095	68.5321	79.3758	76.3095			0.893287	0.854408	0.745735	0.362263		695	RPRNYSVGSRP	NP_006203	6-phosphofructo-2-kinase/fructose-2,6-biphosphatase 2	AKT
1	22.2223	42.2163	47.9237	37.4541	42.2163		22.0746	30.1959	34.0494	28.7733	30.1959			0.768228	0.715266	0.340445	0.367586		105	RLRTHSIESSG	NP_003001	MAP2K4	AKT1
1	46.8241	73.5653	79.9847	66.7914	73.5653		48.5946	61.6761	57.5402	55.937	57.5402			0.837488	0.782164	0.252575	0.374249		689	RSNPPSRKGSG	NP_000157	Connexin 32	PKC;PKA
1	70.7162	68.2334	64.2466	67.7321	68.2334		71.8456	46.6285	62.0735	60.1825	62.0735			0.888538	0.909723	0.123646	0.375556		244	LSRMGSLRAPV	NP_005216	E2F transcription factor 1	CHK2
1	80.2975	52.2323	67.9789	66.8362	67.9789		58.4168	55.0487	62.4856	58.6504	58.4168			0.877524	0.859337	0.130975	0.385067		613	RGKKKSGCLVL	NP_001655	RhoA	PKA
1	59.954	61.4829	63.0826	61.5065	61.4829		57.4346	67.0609	73.8897	66.1284	67.0609			1.07514	1.09072	0.0691452	0.395252		62	YQRRASDDGKL	NP_002871	RAF1	PKA
1	33.5779	57.0183	41.5137	44.0366	41.5137		50.7278	43.8649	62.4856	52.3595	50.7278			1.189	1.22195	0.768392	0.396426		356	KKRKRSRWNQD	NP_004621	Splicing factor 1	PKG-1
1	48.5984	54.2988	57.0169	53.3047	54.2988		38.9412	54.3562	51.6353	48.3109	51.6353			0.906316	0.950948	0.428508	0.404155		625	ALRRESQGSLN	NP_006471	Regulator of G protein signaling 14	PKA
1	55.8121	73.999	81.1487	70.3199	73.999		49.0857	70.9248	63.9988	61.3364	63.9988			0.872248	0.86486	0.843881	0.416345		690	AAKRASRIYNT	AAH09361	Regulator of G protein signaling 10	PKA
1	83.7296	82.2751	94.5589	86.8545	83.7296		110.474	86.1148	87.6248	94.738	87.6248			1.09077	1.04652	0.389434	0.420075		53	KALPLSPRKRL	NP_001245	CDC6	CDK2
1	48.2436	53.0997	51.0713	50.8049	51.0713		36.3168	48.8355	53.2838	46.1454	48.8355			0.908286	0.956221	0.142748	0.426623		428	ETPAISPSKRA	P33316	dUTP pyrophosphatase	CDC2
1	97.5692	77.2646	83.717	86.1836	83.717		93.4544	67.8894	70.8632	77.4023	70.8632			0.89811	0.846461	0.710221	0.431631		221	LETVSTQELYS	NP_009125	CHK2	CHK2
1	32.3913	44.2828	44.8963	40.5235	44.2828		25.5124	40.9654	38.7179	35.0653	38.7179			0.865308	0.874334	0.832391	0.43574		759	KSKIGSTDNIK	NP_114034	Microtubule associated protein 2	MARK
1	55.4572	68.9936	60.0497	61.5002	60.0497		47.6124	56.9839	63.9988	56.1984	56.9839			0.913792	0.948945	0.824265	0.440047		430	GSRRGSFDATG	NP_004406	Desmoplakin	PKA
1	49.663	64.529	56.9021	57.0314	56.9021		51.219	59.6051	44.7645	51.8628	51.219			0.909374	0.900124	0.999009	0.442661		885	RDRSSSAPNVH	NP_004324	B-Raf	AKT;SGK
1	59.3607	65.2944	84.4165	69.6905	65.2944		85.919	63.7472	86.1116	78.5926	85.919			1.12774	1.31587	0.981752	0.448064		159	AGSRLTLSLRG	NP_003986	NPR-B	nd
1	60.1924	49.1811	56.2026	55.192	56.2026		54.3268	49.1138	53.1421	52.1942	53.1421			0.945684	0.945544	0.387463	0.450022		231	WPWQVSLRTRF	NP_000292	Plasminogen	nd
1	80.6523	76.7237	56.5524	71.3095	76.7237		67.2568	71.4814	50.6694	63.1358	67.2568			0.885378	0.87661	0.839817	0.451232		831	RPDPSSFSRPR	NP_000902	Opioid receptor	PKC
1	28.7262	22.8426	28.8084	26.7924	28.7262		32.0657	22.6041	37.8937	30.8545	32.0657			1.15161	1.11625	0.328514	0.451419		257	ADGMLTFCGPK	NP_000385	Crystallin, alpha A	nd
1	82.6651	60.9369	61.6837	68.4286	61.6837		50.889	75.0669	53.2838	59.7465	53.2838			0.873123	0.863823	0.923181	0.454071		754	PGTRLSLARMP	NP_002046	Glial fibrillary acidic protein	CaMKII;PKC;Rho_kinase
1	40.6751	46.6809	52.2408	46.5322	46.6809		59.8901	35.5807	71.9643	55.8117	59.8901			1.19942	1.28297	0.177554	0.454257		815	YSRQFSLEHVH	NP_005517	Heat-shock transcription factor 1	CaMKII
1	27.1904	42.2163	46.5248	38.6438	42.2163		44.5046	37.93	50.3989	44.2778	44.5046			1.14579	1.0542	0.54824	0.458725		439	SERRGSHPYID	NP_002594	Phosphodiesterase 7A cAMP-specific high-affinity	Protein_kinase
1	78.7616	65.7281	71.1265	71.8721	71.1265		100.982	62.6405	79.7946	81.1391	79.7946			1.12894	1.12187	0.208299	0.473202		251	FWSTLSPIAPR	NP_005220	ELK 1	MAPK14;p46SAPK;p54SAPK
1	94.259	97.6231	92.3402	94.7408	94.259		73.1501	80.4517	105.211	86.2708	80.4517			0.910599	0.853517	0.0494001	0.475653		436	NLLPMSPEEFD	NP_009330	STAT1	MAPkinase;KIT
1	64.922	60.3961	86.5149	70.611	64.922		44.3434	55.1846	81.4431	60.3237	55.1846			0.85431	0.850014	0.69738	0.492905		82	SSYRRTFGGAP	NP_001918	Desmin	Rho_Kinase
1	60.4253	72.152	73.1047	68.5607	72.152		41.0668	61.9544	77.4571	60.1594	61.9544			0.877463	0.858666	0.260158	0.498638		433	SDSRKSMRQST	NP_005988	TCFL1	PKC
1	44.5785	70.8458	56.2026	57.209	56.2026		51.3801	42.0722	58.4996	50.6506	51.3801			0.885362	0.914194	0.56292	0.504995		802	RRRLSSLRAST	NP_001001	Ribosomal protein S6	PAK2
1	31.0938	42.65	40.1148	37.9529	40.1148		37.299	37.5158	52.1826	42.3325	37.5158			1.1154	0.935212	0.672763	0.508949		72	PosCtrl	0	Mixed kinase substrate peptides	na
1	118.268	60.7226	102.018	93.6694	102.018		74.3011	85.1504	84.74	81.3972	84.74			0.868983	0.830637	0.0823753	0.521612		309	EAKRKSPKKKE	NP_004636	Coilin	CDK2-cyclin_E
1	46.5857	59.9573	69.9571	58.8334	59.9573		59.729	48.5572	52.5947	53.627	52.5947			0.911506	0.877203	0.377586	0.526647		680	SPYSLSPVSNK	NP_057347	HCDH1	CDK2
1	41.8561	31.4401	50.1424	41.1462	41.8561		50.0679	31.9886	63.3098	48.4555	50.0679			1.17764	1.19619	0.524268	0.527198		65	GLAEFYHPGQE	NP_001886	CK2, alpha 1	CDC2
1	46.3528	49.4005	56.9021	50.8851	49.4005		51.8712	30.4742	53.8311	45.3922	51.8712			0.892051	1.05001	0.298715	0.535389		513	VAYHPYPEDYG	AAD21531	IRS 2	Insulin_receptor
1	41.1464	42.65	42.5629	42.1198	42.5629		26.4946	43.1724	44.0755	37.9142	43.1724			0.900152	1.01432	0.0144352	0.538811		330	EELAEYAEIRV	NP_002352	SIGLEC4A	Fyn
1	29.1975	38.2977	53.5195	40.3382	38.2977		31.8968	51.3208	59.4655	47.5611	51.3208			1.17906	1.34005	0.858946	0.541187		374	DAPPLSPFPHI	NP_002886	Retinoblastoma like 1	CDK4
1	77.3421	87.0611	87.9139	84.1057	87.0611		99.1789	99.2337	72.6533	90.3553	99.1789			1.07431	1.13919	0.255953	0.545691		821	SQETFSDLWKL	NP_000537	p53	Campt;Chk1;CHK2;Plk3_;DNA-dependent_protein_kinase_catalytic_subunit_208900;ATR
1	64.0959	71.0601	58.301	64.4857	64.0959		70.3722	54.7704	56.1686	60.4371	56.1686			0.937217	0.876321	0.707736	0.549407		552	ASGYISSLEYP	NP_001724	Complement component 1, subcomponent r	CK2
1	55.5792	59.5236	74.1539	63.0856	59.5236		58.2556	61.126	93.6714	71.0177	61.126			1.12574	1.02692	0.396794	0.565668		368	GQLRGSATRAL	NP_001885	Casein kinase 1, epsilon	CK1epsilon
1	46.3528	57.0183	75.3234	59.5648	57.0183		45.9779	85.1504	73.3359	68.1547	73.3359			1.14421	1.28618	0.694282	0.581886		913	NYIPETPPPGY	NP_005892	SMAD2	ERK
1	38.4239	45.9155	72.4053	52.2482	45.9155		40.2457	81.0083	63.3098	61.5213	63.3098			1.17748	1.37883	0.865542	0.585809		285	IPRRTTQRIVA	NP_001377	Collapsin response mediator protein 2	Rho-kinase
1	41.6177	40.0376	46.175	42.6101	41.6177		36.9768	28.539	50.5341	38.6833	36.9768			0.907844	0.888487	0.152389	0.587442		269	MTRDIYETDYY	NP_000866	IGF-I receptor	Insulin_receptor
1	68.7091	67.468	83.5968	73.258	68.7091		71.8456	78.7948	52.5947	67.745	71.8456			0.924747	1.04565	0.60847	0.588849		886	RLLGHSPVLRN	NP_068660	CDC 25B	CDC2
1	64.6836	50.273	46.9947	53.9838	50.273		48.2723	67.6111	59.0534	58.3123	59.0534			1.08018	1.17466	0.970638	0.608451		761	VRRRQSVELHS	NP_000477	Aquaporin 2	PKA
1	47.179	50.9261	68.9079	55.671	50.9261		53.1834	75.4811	54.5201	61.0615	54.5201			1.09683	1.07057	0.926306	0.613442		920	GKRHRYRVLSS	NP_036231	Antisense ERCC1	PKA
1	67.1676	50.9261	69.0281	62.3739	67.1676		74.7922	57.8123	66.8837	66.4961	66.8837			1.06609	0.995772	0.84264	0.614444		422	TKALQSPKRPR	NP_127492	TFII-I	EphB2
1	71.0711	60.2838	90.1271	73.8273	71.0711		46.6301	58.6407	91.057	65.4426	58.6407			0.886428	0.8251	0.603716	0.625423		94	RLRQGTLRRDL	NP_061116	Epithelial calcium channel 2	PKCalpha
1	64.922	96.8577	78.3508	80.0435	78.3508		78.3912	84.7362	58.0875	73.7383	78.3912			0.921228	1.00052	0.859512	0.634148		945	RKGYRSQRGHS	NP_000629	Vitronectin	PKC
1	74.7417	86.1937	84.881	81.9388	84.881		71.8456	86.2507	79.2472	79.1145	79.2472			0.965532	0.933627	0.861684	0.635414		999	MARGSVSDEEM	NP_002289	Lymphocyte cytosolic protein 1	PKA
1	94.0206	76.2849	99.8049	90.0368	94.0206		109.001	87.3574	88.3139	94.8908	88.3139			1.05391	0.939303	0.997845	0.652652		64	GFTEESGDDEY	NP_005988	TCFL1	CK2
1	47.0626	46.7881	60.9842	51.6116	47.0626		58.2556	40.8295	69.7685	56.2846	58.2556			1.09054	1.23783	0.47381	0.652862		146	RSRRLTFRKNI	NP_001391	Endothelial differentiation gene 1	AKT
1	50.844	69.8661	37.9016	52.8706	50.844		46.3078	61.8121	66.6068	58.2422	61.8121			1.1016	1.21572	0.606708	0.654351		586	RESSVYDISEH	NP_000825	NR2B	CaMKII
1	51.7922	62.3554	73.1047	62.4174	62.3554		47.2901	65.6824	62.3504	58.4409	62.3504			0.936292	0.999919	0.916375	0.659072		384	KVEPASPPYYS	NP_056953	Peroxisome proliferator activated receptor, gamma	ERK2_JNK1
1	62.9093	63.2228	65.5308	63.8876	63.2228		42.379	69.9604	66.1947	59.5114	66.1947			0.9315	1.04701	0.0181584	0.663205		534	FESIESYDSCD	NP_005229	C ets 1 protein	CaMK2
1	46.7077	50.7067	68.0937	55.1693	50.7067		64.3101	50.3565	36.6573	50.4413	50.3565			0.914299	0.993093	0.806841	0.671079		437	KVGVSSRINEW	NP_149129	CALDESMON 1	CDC2_Kinase
1	62.3216	86.1937	83.0176	77.1776	83.0176		49.7456	74.5168	89.2733	71.1786	74.5168			0.92227	0.897602	0.592748	0.685095		645	PGLDEYNPFSD	NP_004857	SCAMP1	EGFR
1	52.0306	51.6863	35.9179	46.545	51.6863		39.9234	52.9776	56.0269	49.6427	52.9776			1.06655	1.02498	0.926805	0.691374		1006	NASASSLKKKQ	NP_003079	Fascin 1	PKC
1	38.7788	43.196	59.7	47.2249	43.196		63.4967	53.8061	36.9342	51.4123	53.8061			1.08867	1.24563	0.804523	0.697982		790	HYLDETEQWEK	NP_000055	Complement component 3	CK
1	50.1343	55.059	72.4053	59.1995	55.059		60.55	59.1909	65.9178	61.8862	60.55			1.04538	1.09973	0.169246	0.722863		121	PSRKGSGFGHR	NP_000157	Connexin 32	PKC
1	52.147	51.5792	66.11	56.6121	52.147		58.4168	41.3797	61.2492	53.6819	58.4168			0.948241	1.12023	0.73929	0.726757		245	PEFPLSPPKKK	NP_005554	Stathmin 1	p34cdc2
1	92.2463	77.0503	86.9794	85.4253	86.9794		112.608	81.5584	75.8086	89.9916	81.5584			1.05345	0.937675	0.263793	0.728593		63	SRKGYSRKGFD	NP_000910	Peptidylglycine alpha amidating monooxygenase	PKC
1	70.5998	68.1211	76.7223	71.8144	70.5998		76.2656	81.5584	63.9988	73.9409	76.2656			1.02961	1.08025	0.389157	0.732229		313	PVARTSPLQTP	NP_000624	Bcl 2	JNK1
1	108.808	124.181	85.9302	106.306	108.808		93.4544	127.536	79.2472	100.079	93.4544			0.941422	0.858891	0.751205	0.748566		1001	LRQLRSPRRAQ	NP_004569	Ras associated protein Rab4	CDC2
1	51.4373	50.7067	65.9952	56.0464	51.4373		72.4978	59.6051	45.3118	59.1382	59.6051			1.05517	1.15879	0.573602	0.756163		768	PSMRSSGTDRK	NP_004493	HOX B7	CK2alpha1
1	54.3926	74.6521	73.4545	67.4998	73.4545		55.309	65.54	73.3359	64.7283	65.54			0.958941	0.892253	0.774967	0.7576		367	RLRPLSYPQTV	NP_061485	Ras related C3 botulinum toxin substrate 1	AKT1
1	65.1604	73.999	88.8429	76.0008	73.999		72.9889	73.41	74.3018	73.5669	73.41			0.967976	0.992041	0.0062556	0.758476		505	PLVQRGSANGL	NP_001610	Beta-adrenergic receptor kinase1	PKA
1	77.5806	73.5653	65.7603	72.3021	73.5653		94.4366	68.7178	63.4451	75.5332	68.7178			1.04469	0.934105	0.232264	0.766887		232	PPVPATPYEAF	Q01892	SPIB transcription factor	ERK1
1	66.9348	70.407	78.9355	72.0924	70.407		65.7834	56.0131	85.5642	69.1202	65.7834			0.958773	0.934331	0.288024	0.767557		183	YGGLTSPGLSY	NP_002264	Keratin 8	p42_kinase
1	59.0058	69.3202	60.1645	62.8302	60.1645		39.2635	78.523	59.8777	59.2214	59.8777			0.942563	0.995233	0.15291	0.774954		850	RKKRYTVVGNP	NP_002305	LIM domain kinase 1	ROCK1
1	61.257	83.1425	65.6455	70.015	65.6455		71.1856	74.5168	70.3159	72.0061	71.1856			1.02844	1.08439	0.0707553	0.784425		867	PGLRRSPIKKV	NP_002457	B-Myb	CDK2
1	66.8128	55.2784	86.8647	69.6519	66.8128		59.729	60.9836	78.6935	66.4687	60.9836			0.954298	0.912754	0.61138	0.788055		126	VKRRPSPYEME	NP_003180	T cell acute lymphocytic leukemia 1	T_cell_acute_lymphocytic_leukemia_1
1	26.3587	37.4252	57.0169	40.2669	37.4252		41.3967	37.5158	50.2573	43.0566	41.3967			1.06928	1.10612	0.300697	0.788453		549	DDRHDSGLDSM	NP_065390	I-Kappa-B-alpha	nd
1	49.7795	64.9678	80.0995	64.9489	64.9678		56.6212	76.5878	70.5927	67.9339	70.5927			1.04596	1.08658	0.627065	0.79153		382	RTRRISQTSQV	NP_001026	Ryanodine receptor 2	PKA
1	60.4253	60.9369	43.9619	55.108	60.4253		66.4434	53.2559	37.4816	52.3936	53.2559			0.950744	0.881352	0.614459	0.80061		818	RQRSTSTPNVH	NP_002871	RAF1	PKA;AKT1
1	49.7795	55.1713	67.9789	57.6432	55.1713		63.6578	42.344	75.9503	60.6507	63.6578			1.05217	1.15382	0.464192	0.801624		157	SILPFTPPVVK	NP_005892	SMAD2	ERK
1	91.775	119.829	106.8	106.134	106.8		103.599	87.6357	118.399	103.211	103.599			0.972456	0.970031	0.90867	0.819877		189	RKKKVSSTKRH	NP_004753	Cytohesin-1	PKC
1	79.9426	78.683	63.8968	74.1742	78.683		92.4722	89.2926	51.0815	77.6154	89.2926			1.04639	1.13484	0.260954	0.82119		1014	SSQRVSSYRRT	NP_001918	Desmin	Aurora_kinase_B
1	32.1584	28.0674	44.1968	34.8076	32.1584		36.8079	33.7879	30.2051	33.6003	33.7879			0.965316	1.05067	0.269013	0.827918		378	QERRGSNVALM	NP_542155	Protein tyrosine phosphatase nonreceptor 7	PKA
1	24.2295	44.9359	44.7761	37.9805	44.7761		47.7812	30.3318	41.4675	39.8602	41.4675			1.04949	0.926109	0.71	0.836965		656	SADSGYIIPLP	NP_006197	PDGF receptor, alpha	PDGFRalpha
1	92.3627	100.016	123.702	105.36	100.016		111.296	99.6479	98.8873	103.277	99.6479			0.980227	0.996319	0.306788	0.848895		114	LRRRLSDSNFM	NP_008881	Synapsin I	CaMKI;PKA
1	40.9079	62.3554	50.8418	51.3684	50.8418		55.1478	44.6934	58.6413	52.8275	55.1478			1.0284	1.08469	0.627519	0.85486		457	LNEEWYVSYIT	NP_005556	SLP 76	Lck
1	59.7156	57.3449	79.8699	65.6435	59.7156		68.239	46.2143	90.9218	68.4584	68.239			1.04288	1.14273	0.469271	0.85797		213	RPRSCTWPLQR	NP_001446	Forkhead box protein O3A	Serum/glucocorticoid_regulated_kinase;AKT1
1	27.5452	26.3224	26.8248	26.8975	26.8248		30.9146	29.5034	21.9627	27.4602	29.5034			1.02092	1.09985	0.0320934	0.85884		329	ETNNDYETADG	NP_067674	CD32	Lyn;Blk;Fyn;SYK
1	76.9873	54.7325	71.1265	67.6154	71.1265		72.1679	53.3919	72.2412	65.9336	72.1679			0.975127	1.01464	0.939883	0.863077		575	LTNRHSLPFSL	NP_005179	CBL	INSR
1	54.5146	54.1916	41.7487	50.1516	54.1916		45.8167	51.5991	55.7565	51.0574	51.5991			1.01806	0.95216	0.63976	0.867557		941	HSIYSSDEDDE	NP_005366	c-Myb	ERK2
1	-6.5214	-0.342625	-1.8536	-2.90587	-1.8536		0.634606	-3.35546	-4.68978	-2.47021	-3.35546			0.850075	1.81024	0.850429	0.867658		262	NegCtrl	0	Mixed peptides without STY	na
1	57.1151	70.6264	74.0392	67.2602	70.6264		66.7657	75.0669	62.8977	68.2434	66.7657			1.01462	0.945336	0.651039	0.883393		691	PSSRASSRASS	NP_000156	Connexin 43	nd
1	28.133	42.5429	49.9074	40.1944	42.5429		48.9245	41.658	33.3604	41.3143	41.658			1.02786	0.979199	0.661688	0.89301		856	EQRNVYKDYRQ	NP_004399	Dynamin 1	c-Src;v-Src
1	44.5785	63.0085	38.1311	48.5727	44.5785		48.7634	55.0487	45.3118	49.708	48.7634			1.02337	1.09388	0.255116	0.893754		947	RDRHLSFSGSG	NP_000601	CD44	PKC
1	29.7908	26.4347	33.4698	29.8984	29.7908		31.2446	23.7044	33.3604	29.4364	31.2446			0.984548	1.0488	0.649225	0.903169		773	NTTATYAEPYR	NP_003619	Plakophilin 4	nd
1	55.6957	62.4626	84.0668	67.4083	62.4626		67.5867	63.7472	68.2553	66.5297	67.5867			0.986966	1.08204	0.052494	0.924157		180	LPSTQSLNIKS	NP_002388	Myocyte specific enhancer factor 2C	Big_MAP_kinase_1
1	43.2755	54.2988	54.8037	50.7927	54.2988		50.3979	38.0659	66.6068	51.6902	50.3979			1.01767	0.928159	0.343203	0.926014		872	FSEHRTQVSLK	NP_009125	Cell cycle checkpoint kinase II	CHK2
1	64.5672	57.8908	73.4545	65.3042	64.5672		70.0423	54.7704	69.6268	64.8132	69.6268			0.992482	1.07836	0.892266	0.9455		122	RLRRDSKEANA	NP_004156	RAS related associated with diabetes	PKA
1	43.6304	57.2377	54.4539	51.774	54.4539		44.6657	65.1258	46.8251	52.2055	46.8251			1.00833	0.859902	0.580497	0.958019		639	GLQMGSNRGAS	NP_003177	Transgelin	PKC
1	37.1265	48.2014	65.8805	50.4028	48.2014		48.4334	49.528	52.1826	50.048	49.528			0.992961	1.02752	0.0347293	0.970199		494	ILRKVSGHPNI	NP_006204	Phosphorylase kinase muscle gamma-1	Phosphorylase_kinase_muscle_gamma-1
1	46.4693	39.1702	46.175	43.9382	46.175		44.1746	51.4567	36.3869	44.0061	44.1746			1.00155	0.956677	0.462224	0.989739		1007	RKRHNSISEAK	NP_000923	Phospholipase C, beta 3	PKG
1	186.994	159.668	118.691	155.118	159.668		172.354	206.787	87.348	155.496	172.354			1.00244	1.07945	0.476423	0.993013		828	DNSSDSDYDLH	NP_055022	CD5	Lck;Fyn
1	47.7723	52.2323	74.7387	58.2477	52.2323		52.2012	54.7704	67.7079	58.2265	54.7704			0.999635	1.04859	0.496913	0.998345		491	RKAKRSLAPRF	NP_002750	PKR	PKR

## Sheet: Table S4 0x24P50
1 BOTH ü	AUTO0H	SL1		average norm	median norm		AUTO24H	SL2		average norm	median norm		Nota: os spots com teste-F abaixo de 0,05 tem variâncias significativamente diferentes e tiveram seus testes-t calculados com o parâmetro 3 (heteroscedástico). Os demais usam o parâmetro 2 (homoscedástico). Em verde, p-values abaixo de 5%.	FC avg	FC median	F-test (norm)	T-test (norm)		Scanalyze	MOTIF	PROTEIN_ID	PROTEIN	UP_KIN
1	105.021	103.062	100.619	102.901	103.062		47.9474	41.6174	44.2734	44.6127	44.2734			0.43355	0.42958	0.649959	1.28133e-05		702	ELEGISPDELK	AAH05359	Glia maturation factor beta	PKA
1	216.209	234.556	236.432	229.065	234.556		44.947	48.8294	55.0179	49.5981	48.8294			0.216524	0.208179	0.342517	1.44332e-05		701	SSDDDSDSEEP	NP_002829	CD45	CK2alpha1;CK2alpha2
1	212.899	216.162	205.305	211.455	212.899		60.9887	71.818	54.8448	62.5505	60.9887			0.29581	0.286468	0.591705	1.47608e-05		380	LEVSDSESDEA	Q01892	SPIB transcription factor	CK2
1	132.462	121.135	129.063	127.553	129.063		28.7577	31.3979	42.0946	34.0834	31.3979			0.26721	0.243277	0.807652	5.98545e-05		228	DIDNYSEEEEE	NP_060496	Phosphofurin acidic cluster sorting protein 1	CK2
1	106.796	106.981	113.21	108.995	106.981		66.3851	61.3027	66.2579	64.6486	66.2579			0.593132	0.619344	0.773184	7.94249e-05		179	IRYIESLQELL	NP_005584	Myogenic factor 5	CK2
1	125.72	112.099	121.019	119.612	121.019		285.538	274.51	248.151	269.399	274.51			2.25227	2.26833	0.22964	0.000220966		771	RKGHEYTNIKY	NP_002825	SHP2	PDGFRbeta
1	31.6816	41.0173	25.4258	32.7082	31.6816		112.704	125.31	108.709	115.574	112.704			3.5335	3.55741	0.901109	0.000252691		633	LSRRPSYRKIL	NP_604391	cAMP response element-binding protein 1	PKA;MAPK;CaMK;RSK2
1	116.022	141.381	132.33	129.911	132.33		37.3021	33.6517	42.598	37.8506	37.3021			0.291358	0.281886	0.218289	0.000304082		59	IRESESTAGSF	AAH13200	Lck	PKC
1	50.2563	58.1102	47.3445	51.9037	50.2563		115.1	106.526	102.165	107.93	106.526			2.07944	2.11966	0.834475	0.000354874		557	KRRQTSMTDFY	NP_510867	Cyclin-dependent kinase inhibitor 1A	AKT1
1	30.2621	41.3438	33.2348	34.9469	33.2348		81.0777	77.8257	86.7322	81.8785	81.0777			2.34294	2.43954	0.763458	0.000369065		562	INRSASEPSLH	NP_002871	RAF1	PKA;RAF1;AMPK
1	50.4892	40.6907	38.2513	43.1437	40.6907		121.698	128.31	146.802	132.27	128.31			3.06581	3.15331	0.397172	0.000444934		538	DSQPESQVLED	NP_005648	Tumor protein p53 binding protein 1	ATM
1	86.4521	92.1788	94.7884	91.1398	92.1788		35.2081	45.5263	48.3006	43.0117	45.5263			0.471931	0.493891	0.552859	0.000505317		174	AVRLRSSVPGV	NP_003371	Vimentin	Rho_kinase
1	50.844	68.2334	74.8534	64.6436	68.2334		185.106	172.033	154.518	170.553	172.033			2.63836	2.52125	0.789962	0.000744782		370	IKRQLSMTLRG	NP_006192	PCTAIRE protein kinase 1	PKA
1	55.3408	63.3351	69.0281	62.568	63.3351		128.142	154.454	145.795	142.797	145.795			2.28227	2.30197	0.41635	0.000768629		254	GFSRKSHTFLP	NP_149124	CNPase	PKC
1	62.1996	70.9529	76.1376	69.7634	70.9529		20.5155	24.6366	30.8546	25.3356	24.6366			0.363164	0.347224	0.706228	0.000925729		88	PGAGHYEDTIL	NP_004295	ALK	ALK
1	73.5551	74.6521	81.9684	76.7252	74.6521		106.409	115.393	108.04	109.947	108.04			1.433	1.44725	0.954593	0.000964521		377	NSRRPSRAMWL	NP_000629	Vitronectin	PKA
1	44.3401	44.0685	47.9237	45.4441	44.3401		95.6158	77.6778	90.256	87.8499	90.256			1.93314	2.03554	0.103558	0.00148082		772	IYSGDYYRQGR	NP_006334	c-Mer	c-Mer
1	61.4899	63.5494	72.5255	65.8549	63.5494		115.255	104.42	101.661	107.112	104.42			1.62649	1.64314	0.800149	0.00152856		637	SQRRESFLYRS	NP_002591	cAMP-specific 3',5'-cyclic phosphodiesterase 4B	PKA
1	86.4521	83.6885	88.4931	86.2112	86.4521		136.988	137.931	160.056	144.992	137.931			1.68182	1.59546	0.0659893	0.00155402		426	AKIQASFRGHM	NP_006167	Neurogranin	PKCalpha;PKM;PKCgamma;PKCbeta-1
1	71.3095	78.5708	84.4165	78.0989	78.5708		120.047	117.943	133.21	123.733	120.047			1.58432	1.52789	0.772808	0.00170567		369	RKRKNSRVTFS	NP_054829	NIPP1	PKA
1	87.3947	84.7753	84.9958	85.7219	84.9958		57.5387	48.3787	40.5844	48.8339	48.3787			0.569678	0.569189	0.0569503	0.00175996		943	APERASSVYTR	NP_000570	CCR5	GRK
1	96.1498	80.7495	92.69	89.8631	92.69		44.3497	52.8862	39.5776	45.6045	44.3497			0.507489	0.478474	0.820989	0.00188753		497	LERQLSLEQEV	NP_000689	Arachidonate 5 lipoxygenase	MAPK2
1	99.6984	110.032	87.2144	98.9816	99.6984		185.556	173.836	210.231	189.874	185.556			1.91828	1.86118	0.548895	0.00195335		291	KKWKQSVRLIS	NP_004929	Death associated protein kinase 1	Death_associated_protein_kinase_1
1	119.332	113.731	144.451	125.838	119.332		54.3907	60.8519	50.1491	55.1306	54.3907			0.438107	0.455793	0.195797	0.00206787		158	PLSQETFSDLW	NP_000537	p53	CK1;DNA-dependent_protein_kinase_catalytic_subunit_ATR
1	27.7781	47.4412	46.9947	40.738	46.9947		98.4615	87.8972	103.006	96.455	98.4615			2.36769	2.09516	0.645753	0.00210738		355	RKRRWSAPESR	NP_000323	Ataxin 1	ATK1
1	63.1477	70.407	70.3068	67.9538	70.3068		89.7696	87.7423	95.29	90.934	89.7696			1.33817	1.27683	0.936548	0.00222446		58	EPQRRSARLSA	NP_005508	HMG17	Ribosomal_protein_S6_kinase_alpha_3;PKA;PKC
1	58.1797	65.2944	62.2629	61.9123	62.2629		78.8292	82.9389	87.2356	83.0013	82.9389			1.34063	1.33208	0.838154	0.00269546		42	VLAQPSTSRKR	NP_009125	CHK2	PKA;PKG
1	32.2749	26.2153	25.6608	28.0503	26.2153		55.2901	63.4015	72.637	63.7762	63.4015			2.27364	2.4185	0.303213	0.00278245		10	HHIDYYKKTTN	NP_000595	FGF receptor 1	FGFR1
1	62.0831	58.8705	69.9571	63.6369	62.0831		39.1009	26.5945	24.4756	30.057	26.5945			0.47232	0.42837	0.684991	0.00396144		675	EVPRRSGLSAG	NP_003917	Methyl CpG binding domain protein 3	Aurora_kinase_A
1	158.489	176.649	197.731	177.623	176.649		47.7998	62.5	96.1238	68.8079	62.5			0.387382	0.35381	0.771908	0.00397397		110	VPSYDSFDSED	NP_005229	C ets 1 protein	CaMK2
1	34.2876	34.0525	47.2242	38.5214	34.2876		71.0297	76.6284	65.2511	70.9697	71.0297			1.84234	2.07159	0.725785	0.00400003		52	GIWKASFTTFT	NP_001744	Caveolin 1	c-Src
1	112.945	119.716	95.7228	109.461	112.945		36.1075	58.7461	55.0179	49.9572	55.0179			0.456391	0.487123	0.981059	0.00401107		282	EKCSDSQSWED	NP_005648	Tumor protein p53 binding protein 1	ATM
1	8.61563	9.12739	11.6714	9.80479	9.12739		35.0536	27.7919	24.4756	29.107	27.7919			2.96865	3.04489	0.167674	0.00409133		823	ISGRLSPIMTE	NP_002006	FKHR	DYRK1A_kinase
1	125.248	100.45	108.428	111.375	108.428		208.793	208.397	171.131	196.107	208.397			1.76077	1.92198	0.510249	0.00424433		766	GLRRSSKFCLK	NP_000015	Beta-2-adrenergic receptor	PKC
1	68.7091	67.468	83.5968	73.258	68.7091		38.5036	43.2725	43.4397	41.7386	43.2725			0.569748	0.629793	0.177712	0.00437773		886	RLLGHSPVLRN	NP_068660	CDC 25B	CDC2
1	70.7162	68.2334	64.2466	67.7321	68.2334		32.5099	35.9055	48.1354	38.8503	35.9055			0.573588	0.526216	0.272461	0.00481196		244	LSRMGSLRAPV	NP_005216	E2F transcription factor 1	CHK2
1	67.7609	57.7837	99.335	74.9598	67.7609		8.82329	1.19732	4.1743	4.73164	4.1743			0.0631223	0.0616034	0.0608812	0.00525254		177	NQNSSSDSEAE	NP_110383	T-cell transcription factor 4	CK2
1	72.1357	90.3267	108.313	90.2586	90.3267		157.372	150.397	145.127	150.966	150.397			1.67259	1.66504	0.20678	0.00531374		383	APKAPSKKEKK	NP_001334	DAB2	PKC
1	112.357	119.609	123.467	118.478	119.609		202.343	162.42	185.226	183.329	185.226			1.54738	1.54859	0.146972	0.00569894		447	NRSFLSLKHTP	NP_077719	Notch2	nd
1	84.4394	82.1628	78.3508	81.651	82.1628		53.7935	46.1249	63.2375	54.3853	53.7935			0.66607	0.654718	0.228226	0.00658071		753	MRRSVSEAALA	NP_005348	Lipase hormone sensitive	nd
1	63.619	68.9936	82.4329	71.6818	68.9936		44.6519	40.413	41.9294	42.3314	41.9294			0.590546	0.607729	0.0936476	0.00687851		741	DEQFVSLYGTE	NP_037386	TBK1	nd
1	57.2315	61.5901	71.9408	63.5875	61.5901		42.1012	41.4695	37.3988	40.3232	41.4695			0.634137	0.673314	0.204843	0.00721674		730	FSEITSPSKRS	NP_004144	ORC1	CDK2
1	77.3421	64.529	97.7065	79.8592	77.3421		26.0595	29.447	33.875	29.7938	29.447			0.373079	0.380737	0.104035	0.00725023		156	FELAFSLDQPD	NP_951009	Mnk2	nd
1	28.6098	34.2719	48.9729	37.2849	34.2719		84.3732	68.6627	73.8089	75.6149	73.8089			2.02803	2.15363	0.734738	0.00736465		458	RRCKHYVELLV	NP_067638	Vanilloid receptor like channel 2	Lyn
1	54.0378	61.4829	52.7053	56.0753	54.0378		37.007	35.0039	24.3104	32.1071	35.0039			0.572571	0.647768	0.648845	0.00749675		822	TTGGESCDELE	NP_002529	Occludin	CK2beta
1	24.9392	31.0064	42.3279	32.7578	31.0064		56.4917	59.6476	58.2035	58.1142	58.2035			1.77406	1.87714	0.0620949	0.00805343		720	QPFVKYATLIS	NP_002294	Leptin receptor	nd
1	48.9533	65.1821	63.1974	59.1109	63.1974		82.5744	91.3483	87.2356	87.0528	87.2356			1.4727	1.38037	0.394732	0.00805643		389	ATLDVYNPFET	NP_005689	SCAMP3	EGFR
1	66.9348	70.407	78.9355	72.0924	70.407		53.4913	55.2879	55.1831	54.6541	55.1831			0.758112	0.783773	0.0519404	0.00847893		183	YGGLTSPGLSY	NP_002264	Keratin 8	p42_kinase
1	78.878	98.3833	89.3128	88.8581	89.3128		64.1366	60.2462	63.2375	62.5401	63.2375			0.70382	0.708045	0.0834573	0.0102474		695	RPRNYSVGSRP	NP_006203	6-phosphofructo-2-kinase/fructose-2,6-biphosphatase 2	AKT
1	73.2003	87.3877	84.5313	81.7064	84.5313		61.4384	52.5834	60.7205	58.2474	60.7205			0.712887	0.71832	0.601024	0.010587		574	QLRRPSDRELS	NP_068810	NFKB3	PKA
1	88.4593	94.4647	77.8863	86.9367	88.4593		60.9887	39.6664	35.3852	45.3468	39.6664			0.521607	0.448415	0.544992	0.0109888		959	ASVPPSPSLSR	NP_002094	Glycogen synthase 1	GSK3beta
1	48.482	50.273	58.301	52.352	50.273		40.1549	37.4127	35.047	37.5382	37.4127			0.717034	0.74419	0.385742	0.0116171		504	KTKFASDDEHD	NP_003133	Autoantigen La	nd
1	33.6943	46.8952	40	40.1965	40		55.8944	66.5568	65.7545	62.7352	65.7545			1.56071	1.64386	0.894279	0.0117256		307	AGIQTSFRTGN	NP_004387	DDX5	PKC
1	70.2449	70.6264	59.2355	66.7023	70.2449		46.9004	51.534	43.2666	47.2337	46.9004			0.708127	0.667669	0.581844	0.0117895		764	NTGEQSGYHVE	NP_000015	Beta-2-adrenergic receptor	Insulin_receptor
1	28.2549	32.5269	42.0984	34.2934	32.5269		54.995	55.5908	67.7681	59.4513	55.5908			1.73361	1.70907	0.983223	0.0125464		253	NKARLSITGSV	NP_000820	Glutamate receptor ionotropic, AMPA 4	nd
1	59.2443	69.4273	50.8418	59.8378	59.2443		38.9533	24.9394	25.8206	29.9044	25.8206			0.499758	0.435833	0.831246	0.0130693		953	DIQQLSSEEND	NP_550434	Asialoglycoprotein receptor 2	PKC
1	77.8134	77.0503	51.891	68.9182	77.0503		23.811	35.1589	31.6884	30.2194	31.6884			0.438482	0.411269	0.268987	0.0133978		783	GQESEYGNITY	NP_002822	SHP1	c-Abl;Lck
1	66.103	67.9068	82.4329	72.1476	67.9068		93.5148	111.484	104.682	103.227	104.682			1.43078	1.54155	0.986706	0.0134422		381	LRRRLSDSSFI	NP_598328	Synapsin II	PKA
1	128.087	124.834	111.811	121.577	124.834		67.8818	66.4089	95.4552	76.582	67.8818			0.629903	0.543776	0.43399	0.0135323		563	DFEGFSYVNPQ	NP_002728	Protein kinase C alpha	PKCalpha
1	43.392	64.9678	59.2355	55.8651	59.2355		23.9656	29.447	29.8478	27.7535	29.447			0.496794	0.497117	0.15919	0.0139204		842	KAGNLYDISED	NP_000825	NR2B	Fyn
1	48.8369	39.3845	54.1042	47.4419	48.8369		73.7279	89.2495	105.185	89.3875	89.2495			1.88415	1.8275	0.36714	0.013991		5	ALVHSYMTGRR	NP_005481	SH2D3A	nd
1	82.5486	71.7132	74.5037	76.2552	74.5037		64.4388	59.9504	60.7205	61.7032	60.7205			0.809168	0.815	0.307948	0.0146043		1013	SRVTFSEDDEI	NP_054829	NIPP1	CK2
1	83.7296	82.2751	94.5589	86.8545	83.7296		108.207	110.28	126.163	114.883	110.28			1.32271	1.3171	0.636528	0.0150904		53	KALPLSPRKRL	NP_001245	CDC6	CDK2
1	37.8362	42.3235	42.4482	40.8693	42.3235		51.6925	67.1625	60.2171	59.6907	60.2171			1.46053	1.42278	0.206258	0.0163406		406	ALDFRTPRNAK	NP_000905	Opioid receptor mu 1	Beta-adrenergic_receptor_kinase_2
1	21.8675	26.8684	36.1529	28.2962	26.8684		69.3855	66.5568	46.7904	60.9109	66.5568			2.15261	2.47714	0.514948	0.0167582		319	HSLPFSLPSQM	NP_005179	CBL	PKC
1	80.7743	114.492	122.653	105.973	114.492		61.8881	45.3713	47.7972	51.6855	47.7972			0.487725	0.417474	0.277913	0.0171016		932	IIRQPSEEEII	NP_003759	PEA15	Akt;CaMKII
1	58.4181	73.999	65.4105	65.9426	65.4105		41.504	50.0338	45.9567	45.8315	45.9567			0.695021	0.702588	0.46018	0.0172992		521	PDEILYVNMDE	NP_068713	AXL receptor tyrosine kinase	auto
1	60.1924	72.2591	74.6239	69.0251	72.2591		44.2022	25.693	45.6184	38.5046	44.2022			0.557834	0.611718	0.652933	0.0175076		443	RSTPESRAAVQ	NP_000012	Presenilin 1	GSK3beta
1	81.9553	89.6735	72.6402	81.423	81.9553		63.0897	48.8294	42.9362	51.6185	48.8294			0.633954	0.595806	0.80775	0.0183577		957	HLRSESQRQRR	NP_002064	Guanine nucleotide binding protein, alpha Z polypeptide	PKC
1	68.3542	76.7237	87.6789	77.5856	76.7237		49.8937	55.4429	34.8818	46.7395	49.8937			0.602425	0.650304	0.907118	0.0206033		667	TWRRGSTAGGC	NP_005177	Calpain, large polypeptide L1	nd
1	32.1584	28.0674	44.1968	34.8076	32.1584		52.4444	54.2385	64.0791	56.9207	54.2385			1.6353	1.6866	0.7164	0.0215895		378	QERRGSNVALM	NP_542155	Protein tyrosine phosphatase nonreceptor 7	PKA
1	136.133	145.08	170.681	150.631	145.08		75.6813	97.0602	113.916	95.5525	97.0602			0.634347	0.66901	0.933694	0.0220571		115	LLRSGSSPNLN	NP_001420	E1A binding protein p300	PKCdelta
1	19.0286	18.2709	26.5898	21.2964	19.0286		43.4503	30.7992	39.0742	37.7746	39.0742			1.77375	2.05345	0.677747	0.0225168		954	MQRKLSVALAF	NP_005493	ATP-binding cassette, subfamily A, member 1	PKA
1	49.4246	53.9722	55.2682	52.8883	53.9722		79.7286	96.7574	69.1131	81.8664	79.7286			1.54791	1.47722	0.0923797	0.0245607		825	PPRRSSIRNAH	NP_000256	p47-phox	PKCzeta;PKCalpha;PKCbetaII;PKCdelta
1	83.9681	77.9177	80.4492	80.7783	80.4492		71.3319	68.5148	75.154	71.6669	71.3319			0.887204	0.88667	0.908006	0.0249077		242	LRRQHSYDTFV	NP_000825	NR2B	CaMKII;PKC
1	264.237	234.448	229.672	242.786	234.448		120.047	141.234	198.314	153.199	141.234			0.631003	0.602411	0.352656	0.0253811		243	MQPDNSSDSDY	NP_055022	CD5	PKA
1	60.5473	74.3256	69.1429	68.0052	69.1429		83.4738	92.2498	81.8634	85.8623	83.4738			1.26258	1.20727	0.784351	0.0257014		801	KGMIKSSRPLR	NP_001453	Formyl peptide receptor-like 1	nd
1	79.8262	64.529	70.5418	71.6323	70.5418		107.61	88.6438	93.4416	96.5652	93.4416			1.34807	1.32463	0.758329	0.0260429		756	MRRQRSAPDLK	NP_006603	Kinesin family member 1C	CK2
1	54.5146	86.8468	70.3068	70.5561	70.3068		101.609	149.651	143.444	131.568	143.444			1.86473	2.04025	0.553701	0.0263138		522	NVVPLYDLLLE	NP_000116	Estrogen receptor, alpha	c-Src;Lck
1	62.9093	63.2228	65.5308	63.8876	63.2228		44.7994	57.5417	50.3142	50.8851	50.3142			0.796479	0.795824	0.0955798	0.0263175		534	FESIESYDSCD	NP_005229	C ets 1 protein	CaMK2
1	58.8894	75.9584	81.9684	72.272	75.9584		51.6925	42.216	33.1986	42.369	42.216			0.586244	0.555779	0.747343	0.0266933		661	RTAPYTPNLPH	NP_005350	SMAD4	ERK2
1	259.624	231.397	261.383	250.801	259.624		202.195	161.215	208.052	190.488	202.195			0.759515	0.7788	0.606101	0.0268405		703	SSTDRSPYEKV	P15941	Mucin 1 transmembrane	GSK3beta
1	68.4706	41.4561	65.4105	58.4457	65.4105		86.3196	117.492	129.852	111.221	117.492			1.90298	1.79623	0.606101	0.0272342		97	LQRSSSFKDFA	AAH51881	SH3 protein expressed in lymphocytes	nd
1	61.135	85.6478	90.4768	79.0865	85.6478		53.0416	43.4204	45.7836	47.4152	45.7836			0.599536	0.534557	0.184395	0.0293205		654	EDLSAYASISF	NP_005535	IRS 1	Phosphatidylinositol_3-kinase,_catalytic_subunit,_alpha
1	86.3301	103.174	125.8	105.102	103.174		63.6869	70.3178	66.0927	66.6991	66.0927			0.634616	0.640592	0.0558473	0.0296214		128	STPAPSRTASF	NP_001087	ATP citrate lyase	GSK3
1	33.6943	44.8287	51.4211	43.3147	44.8287		22.0122	27.4961	26.8274	25.4452	26.8274			0.58745	0.598442	0.200627	0.0305997		736	FFVIEYVNGGD	NP_002731	Protein kinase C, iota type	c-Src
1	31.0938	42.65	40.1148	37.9529	40.1148		27.7108	25.9888	25.3172	26.3389	25.9888			0.693991	0.647862	0.0793545	0.0315089		72	PosCtrl	0	Mixed kinase substrate peptides	na
1	33.101	30.241	36.6174	33.3198	33.101		46.9004	38.4621	46.287	43.8832	46.287			1.31703	1.39836	0.630908	0.0323565		798	PFRRHSWICFD	NP_006194	cAMP specific 3',5 '-cyclic phosphodiesterase 4D	PKA
1	77.4586	84.015	81.2689	80.9142	81.2689		94.4142	102.617	119.957	105.663	102.617			1.30586	1.26269	0.119855	0.0333102		559	LKRSLSEMEIG	NP_003122	Serum response factor	Potassium_voltage_gated_channel_subfamily_A_member_2;pp90rsk;CaMKII__
1	29.1975	34.0525	38.2513	33.8338	34.0525		46.4507	63.7044	75.4843	61.8798	63.7044			1.82893	1.87077	0.175636	0.0336254		23	ISEGTTLKDLI	NP_004603	TGF beta receptor, type I	TGF_beta_receptor,_type_II
1	36.2948	40.3642	48.2735	41.6441	40.3642		120.202	84.4391	67.6029	90.7479	84.4391			2.17913	2.09193	0.0978128	0.0366483		982	LRGSATRALPP	NP_001885	Casein kinase 1, epsilon	CK1epsilon
1	54.0378	66.3812	57.7163	59.3784	57.7163		102.663	81.1359	76.326	86.7084	81.1359			1.46027	1.40577	0.339108	0.0370856		882	SKRRNSEFEIF	NP_004170	Tryptophan hydroxylase	PRKA1
1	31.6816	47.2218	42.6777	40.527	42.6777		94.5688	57.3938	75.154	75.7055	75.154			1.86803	1.76097	0.311761	0.0395209		805	YVEKFSYKSIT	NP_000886	Leukotriene A4 hydrolase	nd
1	92.2463	77.0503	86.9794	85.4253	86.9794		104.013	108.928	95.7934	102.911	104.013			1.20469	1.19583	0.850316	0.0409056		63	SRKGYSRKGFD	NP_000910	Peptidylglycine alpha amidating monooxygenase	PKC
1	116.97	125.268	128.363	123.534	125.268		324.366	227.631	239.09	263.696	239.09			2.13461	1.90863	0.0245422	0.0427632		537	IHMVYSKRSGK	NP_003080	Small nuclear ribonucleoprotein 70 kD	nd
1	46.1144	44.395	63.3121	51.2739	46.1144		65.036	73.3181	74.6506	71.0016	73.3181			1.38475	1.58992	0.397392	0.0430731		315	LSPSPSSRVTV	NP_005564	Lamin B1	PKC
1	84.4394	88.5867	103.652	92.226	88.5867		112.704	106.223	111.729	110.219	111.729			1.1951	1.26124	0.213449	0.0435303		548	IAVRKSRDKAK	NP_005185	CCAAT/Enhancer binding protein, beta	ERK2
1	112.828	99.9089	122.538	111.758	112.828		153.325	128.761	137.403	139.83	137.403			1.25118	1.21781	0.907116	0.0448142		104	MRKKISNAQLQ	NP_003469	Cullin 5	PKA
1	24.8228	22.6232	29.7374	25.7278	24.8228		49.5986	48.5266	31.8614	43.3289	48.5266			1.68413	1.95492	0.236534	0.0450894		56	NSNVFSMFEQT	NP_000423	Myosin light chain 2, regulatory, cardiac, slow	MLCK
1	49.4246	71.0601	83.2471	67.9106	71.0601		27.8583	39.5115	42.7632	36.711	39.5115			0.540579	0.556029	0.346179	0.0455278		985	DHYRYSDTTDS	NP_000305	PTEN	AKT1
1	29.6744	45.2624	59.1153	44.684	45.2624		64.8885	72.2687	72.2987	69.8186	72.2687			1.5625	1.59666	0.155036	0.0469232		619	GLMQQQKSFR	NP_002825	SHP2	PKCalpha;PKCbeta1;PKCbeta2;PKCeta
1	49.663	64.529	56.9021	57.0314	56.9021		42.8531	41.4695	47.4669	43.9298	42.8531			0.770274	0.753102	0.302861	0.048219		885	RDRSSSAPNVH	NP_004324	B-Raf	AKT;SGK
1	19.145	20.5567	23.5624	21.088	20.5567		33.4093	24.9394	27.9994	28.7827	27.9994			1.36488	1.36205	0.43347	0.0513671		321	VNLINYQDDAE	NP_001895	Beta-catenin	FER;Fyn
1	131.636	145.626	75.9026	117.722	131.636		187.503	187.063	164.256	179.607	187.063			1.5257	1.42107	0.229998	0.0522383		602	DDGEFSDDSGA	Q13144	eIF-2B epsilon	CK1
1	39.2556	56.2581	68.7931	54.7689	56.2581		112.852	98.2646	72.4639	94.5268	98.2646			1.72592	1.74668	0.688902	0.05265		590	EVERTYLKTKS	NP_000824	Glutamate receptor ionotropic, N-methyl D-aspartate subunit 2A	Src
1	38.191	48.4208	40.929	42.5136	40.929		56.042	69.4163	93.2764	72.9116	69.4163			1.71502	1.69602	0.146142	0.0548005		255	RLKSISERLSV	NP_036196	Aquaporin 0	PKA
1	53.5665	50.273	59.5852	54.4749	53.5665		41.0543	39.3636	49.6457	43.3545	41.0543			0.795862	0.766417	0.84629	0.0567852		617	RAREASGAPTS	NP_000035	Androgen receptor	AKT1
1	43.2755	54.2988	54.8037	50.7927	54.2988		71.0297	62.9508	59.2103	64.3969	62.9508			1.26784	1.15934	0.924613	0.0568554		872	FSEHRTQVSLK	NP_009125	Cell cycle checkpoint kinase II	CHK2
1	100.408	84.6681	50.8418	78.6393	84.6681		25.1601	18.1781	21.1169	21.485	21.1169			0.27321	0.249408	0.0375946	0.0571373		567	ALTEDSTQTSD	NP_002020	Formyl peptide receptor 1	Beta-adrenergic_receptor_kinase1
1	33.101	27.4143	37.9016	32.8056	33.101		39.7052	66.106	61.8925	55.9012	61.8925			1.70401	1.86981	0.240988	0.0572807		123	EVFDFSQRRKE	NP_006155	NFE2L2	nd
1	46.9406	50.1607	67.3942	54.8318	50.1607		81.3729	66.106	79.1812	75.5534	79.1812			1.37791	1.57855	0.720706	0.0594179		642	VSFNPYEPELA	NP_003168	SYK	SYK
1	36.1783	31.7666	49.3227	39.0892	36.1783		57.6932	54.3864	79.8498	63.9765	57.6932			1.63668	1.59469	0.606356	0.0601205		60	RTAKDSDDDDD	NP_004594	Syntaxin 1A	CK2
1	46.3528	49.4005	56.9021	50.8851	49.4005		29.5096	44.6247	36.7224	36.9522	36.7224			0.726189	0.743361	0.680466	0.060507		513	VAYHPYPEDYG	AAD21531	IRS 2	Insulin_receptor
1	90.0007	122.548	100.034	104.194	100.034		83.4738	42.6668	68.4367	64.8591	68.4367			0.622481	0.684131	0.789562	0.0620908		688	YKFPSSPLRIP	NP_000312	Retinoblastoma 1	CDK4
1	58.5345	84.6681	102.483	81.8951	84.6681		45.6988	53.9357	45.6184	48.4176	45.6988			0.591216	0.539741	0.0893043	0.0623782		683	LLREASARDRQ	NP_542437	Vanilloid receptor 1	PKCepsilon
1	39.8434	64.9678	54.1042	52.9718	54.1042		29.6571	22.2349	39.5776	30.4899	29.6571			0.575587	0.548148	0.64578	0.063781		961	AENPEYLGLDV	NP_004439	ErbB2	ERBB2;EGFR
1	45.5211	65.2944	75.5529	62.1228	65.2944		27.5632	30.7992	30.5164	29.6263	30.5164			0.476899	0.467366	0.0271951	0.0644328		681	RKRKPSTSDDS	NP_001058	DNA topoisomerase II alpha	CK2
1	60.4253	72.152	73.1047	68.5607	72.152		44.7994	50.9353	61.5621	52.4323	50.9353			0.764758	0.705945	0.818854	0.0645766		433	SDSRKSMRQST	NP_005988	TCFL1	PKC
1	45.4047	65.8352	91.526	67.5886	65.8352		114.054	100.068	96.9654	103.696	100.068			1.53422	1.51997	0.268642	0.0655115		621	RRRFSSLHFMV	NP_001220	Caspase 9	ERK1;ERK2;MEK1;MAP2K2
1	114.841	113.512	107.379	111.911	113.512		57.3911	86.9957	98.8139	81.0669	86.9957			0.72439	0.766402	0.0672527	0.0696051		316	DTLSDSDDEDD	NP_005369	N-myc	CK2
1	55.4572	68.9936	60.0497	61.5002	60.0497		29.9593	46.7236	51.4941	42.7256	46.7236			0.694724	0.778081	0.540597	0.069993		430	GSRRGSFDATG	NP_004406	Desmoplakin	PKA
1	100.053	87.7142	97.8213	95.1962	97.8213		67.137	86.39	81.36	78.2957	81.36			0.822466	0.831721	0.604866	0.0705674		163	LRRSLSRSMSQ	NP_003664	Telethonin	Titin
1	70.5998	68.1211	76.7223	71.8144	70.5998		77.0304	80.8331	77.8362	78.5665	77.8362			1.09402	1.1025	0.340021	0.0738316		313	PVARTSPLQTP	NP_000624	Bcl 2	JNK1
1	72.3741	75.6318	87.5641	78.5233	75.6318		72.0837	54.8372	49.9839	58.9682	54.8372			0.750965	0.725054	0.643233	0.0742044		998	SFGEPSYPEVF	NP_000438	Presenilin 2	CK2
1	54.2762	52.12	41.7487	49.3816	52.12		38.0539	34.4053	43.2666	38.5753	38.0539			0.781166	0.730121	0.613188	0.0805097		942	KSEPISPPRDR	NP_005578	Myocyte specific enhancer factor 2A	CDK5
1	45.6431	33.9454	43.1476	40.912	43.1476		73.2782	47.0264	85.7254	68.6767	73.2782			1.67864	1.69831	0.177273	0.0807946		61	RDSPLSSRLLD	NP_055180	HSP22	PKC
1	59.954	61.4829	63.0826	61.5065	61.4829		55.4447	50.7804	59.5485	55.2579	55.4447			0.898407	0.901791	0.225639	0.0808092		62	YQRRASDDGKL	NP_002871	RAF1	PKA
1	55.4572	62.2432	49.3227	55.6743	55.4572		47.048	45.3713	48.1354	46.8516	47.048			0.841529	0.848365	0.0887244	0.0819041		884	HSLPLSPASTR	NP_003989	NFKB1	GSK3beta
1	46.5857	60.6104	79.9847	62.3936	60.6104		29.6571	32.7502	30.6816	31.0296	30.6816			0.497321	0.506209	0.0174989	0.0822697		148	LGSQSYEDMRG	NP_001761	CD19	Lyn_kinase;Bruton's_tyrosine_kinase
1	132.939	146.494	90.8265	123.42	132.939		91.2663	84.8898	55.8517	77.3359	84.8898			0.626609	0.638563	0.594398	0.0824721		832	PIGEDEESESD	NP_003045	Vesicular monoamine transporter 2	CK1;CK2
1	72.8454	63.6616	37.6666	58.0579	63.6616		86.7693	75.424	89.9178	84.037	86.7693			1.44747	1.36298	0.29723	0.0852136		568	RRRMASMQRTG	NP_001420	E1A binding protein p300	AKT;p70S6_kinase;pp90Rsk
1	91.4201	85.3212	86.28	87.6738	86.28		125.746	124.106	90.4212	113.424	124.106			1.29371	1.43841	0.0526903	0.0919002		696	TKWYRSPRLLL	NP_002738	MAPK4	MAPK4
1	51.6757	57.8908	34.519	48.0285	51.6757		72.681	69.7121	57.3619	66.585	69.7121			1.38636	1.34903	0.621085	0.0921763		814	APDEGSDLFYD	NP_004350	Cell division cycle 34	CK2
1	47.4174	85.4284	66.345	66.3969	66.345		47.1955	42.371	29.0062	39.5242	42.371			0.595272	0.638646	0.394626	0.0932597		493	SASQLSAEEEE	NP_061825	HOX B6	CK2
1	71.426	59.3042	66.9297	65.8866	66.9297		80.7756	69.2613	82.0286	77.3552	80.7756			1.17406	1.20687	0.862479	0.100351		634	KKKKPSRLKGD	NP_000029	APC	PKA
1	61.135	56.5846	58.1863	58.6353	58.1863		100.26	144.988	85.7254	110.325	100.26			1.88154	1.72309	0.0111073	0.10045		314	KVRFNSVSSYS	NP_000611	Nitric oxide synthase 1	CAMKIIalpha;CAMKIalpha;CAMKIV;PKA;PKC
1	79.2329	85.2141	93.5097	85.9855	85.2141		116	92.2498	100.993	103.081	100.993			1.19882	1.18516	0.525351	0.101723		444	SVRMLSGSKEK	NP_000905	Opioid receptor mu 1	CAMKII
1	153.876	125.921	66.58	115.459	125.921		40.6046	41.6174	41.9294	41.3838	41.6174			0.358429	0.330504	0.00048271	0.102459		1012	TDGNRSSHSRL	NP_001187	BH3 interacting domain death agonist	CK1;CK2
1	144.766	143.121	90.1271	126.005	143.121		74.6273	74.3746	74.3123	74.4381	74.3746			0.590757	0.519662	5.76092e-05	0.102767		320	GTGDTSSEEDE	NP_056943	Transcription factor IIA, 1	TFIID;CK2
1	67.5225	63.9882	69.3779	66.9628	67.5225		97.8643	117.344	78.843	98.0171	97.8643			1.46375	1.44936	0.0396564	0.104967		700	GPRLVSNHSLH	NP_001447	Filamin A	CAMKII
1	33.9327	49.5076	48.3937	43.9447	48.3937		70.58	68.6627	47.632	62.2916	68.6627			1.4175	1.41884	0.635475	0.10825		899	GTDLEYLKKVR	NP_858058	O-linked N-acetylglucosamine transferase	Tyrosine_kinase
1	37.9526	56.2581	62.7329	52.3145	56.2581		42.6985	33.053	28.668	34.8065	33.053			0.665331	0.587525	0.475499	0.108451		624	IIGEKSFRRSV	NP_002733	Protein kinase C, mu	PKCmu
1	89.5238	93.485	93.6244	92.2111	93.485		77.0304	76.3255	49.8108	67.7223	76.3255			0.734426	0.816446	0.0440433	0.108711		699	LLSELSRRRIR	NP_004085	eIF2 alpha	PKR;GCN2;Eukaryotic_translation_initiation_factor_2-alpha_kinase_3;dsRNA-PK;CK2;HCR;DSL;PKC
1	40.6751	46.6809	52.2408	46.5322	46.6809		90.5215	81.5867	48.4737	73.5273	81.5867			1.58014	1.74775	0.127659	0.110663		815	YSRQFSLEHVH	NP_005517	Heat-shock transcription factor 1	CaMKII
1	51.3209	52.7731	53.7545	52.6162	52.7731		83.6214	125.761	75.8226	95.0682	83.6214			1.80682	1.58454	0.00414551	0.111285		468	LPVPEYINQSV	NP_005219	EGF receptor	EGFR
1	115.196	102.848	104.231	107.425	104.231		111.503	133.423	151.671	132.199	133.423			1.23062	1.28007	0.203293	0.113212		127	KFRTPSFLKKN	NP_058432	Adducin 3	PKCalpha
1	30.739	51.4669	57.1371	46.4477	51.4669		74.1776	63.7044	57.7001	65.194	63.7044			1.4036	1.23777	0.529536	0.115655		725	RPRSCTWPLPR	NP_002006	FKHR	AKT1
1	30.0292	33.9454	55.5032	39.8259	33.9454		27.2611	21.1855	22.6271	23.6912	22.6271			0.59487	0.666575	0.101667	0.118148		76	TIPPKYRELLA	NP_001741	Calpastatin	nd
1	67.7609	76.6115	75.4381	73.2702	75.4381		97.1124	112.083	75.6574	94.9509	97.1124			1.2959	1.28731	0.12898	0.118285		830	EPKRRSARLSA	NP_004956	HMG14	Ribosomal_protein_S6_kinase_alpha_3;PKA;PKC
1	46.5857	69.6467	75.9026	64.045	69.6467		89.0178	73.3181	99.1442	87.16	89.0178			1.36092	1.27813	0.830605	0.118431		752	FFPFHSPSRLF	NP_001876	Crystallin, alpha B	nd
1	59.4827	65.4015	41.5137	55.466	59.4827		32.6575	31.7008	48.4737	37.6106	32.6575			0.678085	0.549025	0.728841	0.11854		281	IGADSSEEKFL	NP_003145	Statherin	nd
1	80.0646	87.1734	99.1054	88.7811	87.1734		107.758	114.64	93.4416	105.28	107.758			1.18583	1.23613	0.883698	0.119593		676	LTRIPSAKKYK	NP_003759	PEA15	PKC
1	108.808	124.181	85.9302	106.306	108.808		86.0245	87.5944	78.1744	83.9311	86.0245			0.78952	0.790606	0.128658	0.123287		1001	LRQLRSPRRAQ	NP_004569	Ras associated protein Rab4	CDC2
1	94.7303	100.562	107.499	100.93	100.562		123.35	170.836	221.644	171.943	170.836			1.70358	1.69881	0.033259	0.127138		635	LKPGSSHRKTK	NP_000052	Bruton's tyrosine kinase	PKCbeta
1	94.0206	76.2849	99.8049	90.0368	94.0206		110.308	99.6169	103.675	104.533	103.675			1.16101	1.10268	0.324873	0.134056		64	GFTEESGDDEY	NP_005988	TCFL1	CK2
1	51.9086	63.3351	59.465	58.2362	59.465		101.314	88.0451	58.5417	82.6337	88.0451			1.41894	1.48062	0.131642	0.135531		812	TGVETSFRKLS	NP_003989	NFKB1	IKKalpha
1	64.922	51.3598	57.1371	57.8063	57.1371		66.6873	76.4734	62.2307	68.4638	66.6873			1.18437	1.16715	0.93198	0.137751		618	KLFSSSVSEGF	NP_066569	Kell blood group protein	CK2
1	46.7077	50.7067	68.0937	55.1693	50.7067		45.3967	34.4053	44.6116	41.4712	44.6116			0.751707	0.879798	0.450628	0.140143		437	KVGVSSRINEW	NP_149129	CALDESMON 1	CDC2_Kinase
1	5.89873	6.40272	8.28875	6.8634	6.40272		-0.922592	-8.71929	6.18791	-1.15132	-0.922592			-0.167748	-0.144094	0.0555142	0.140286		164	YSPPGSPPPGD	NP_003933	Ribosomal protein S6 kinase alpha 4	MAPK14;MEK1
1	32.7461	57.8908	70.4271	53.688	57.8908		65.1836	81.4317	83.0354	76.5502	81.4317			1.42583	1.40664	0.418862	0.140435		118	DAPPLSPYPFV	NP_005602	Retinoblastoma like 2	CDK4
1	51.7922	68.8865	74.1539	64.9442	68.8865		44.7994	49.2802	58.2035	50.761	49.2802			0.78161	0.715383	0.508233	0.143738		111	RSRHSSYPAGT	NP_004313	BCL2 antagonist of cell death	AKT
1	80.2975	52.2323	67.9789	66.8362	67.9789		99.3609	96.0108	70.6234	88.665	96.0108			1.3266	1.41236	0.889755	0.147495		613	RGKKKSGCLVL	NP_001655	RhoA	PKA
1	90.9433	96.424	113.559	100.309	96.424		100.113	61.5985	65.4163	75.7092	65.4163			0.75476	0.678423	0.472246	0.154131		573	PTPPLSPSRRS	NP_002458	c-Myc	CK2;GSK
1	35.2302	53.5385	50.8418	46.5368	50.8418		38.0539	37.8634	31.8614	35.9262	37.8634			0.771996	0.74473	0.225273	0.154747		858	NNTSSSPQPKK	NP_000537	p53	CDK2
1	118.268	60.7226	102.018	93.6694	102.018		48.9943	67.0076	69.1131	61.705	67.0076			0.658753	0.65682	0.243971	0.155259		309	EAKRKSPKKKE	NP_004636	Coilin	CDK2-cyclin_E
1	42.8042	46.3544	53.1698	47.4428	46.3544		44.7994	40.8638	35.5504	40.4045	40.8638			0.851648	0.881552	0.874119	0.157515		541	QQREKTRWLNS	NP_054908	Adducin 1	Rho-kinase
1	41.8561	31.1135	60.6344	44.5347	41.8561		50.6456	68.2119	68.7749	62.5441	68.2119			1.40439	1.62968	0.644958	0.160851		271	DESVDYVPMLD	NP_002600	PDGF receptor, beta	SHP2
1	66.3415	67.5802	50.4921	61.4713	66.3415		123.35	81.8825	68.4367	91.223	81.8825			1.48399	1.23426	0.199521	0.162789		894	KKPKKKSCLLL	NP_002875	Ras related protein 1A	PKA
1	71.1931	75.3052	72.1757	72.8914	72.1757		65.4857	34.856	59.2103	53.184	59.2103			0.729634	0.820363	0.0346223	0.167268		186	GMDYRSCILRP	NP_003240	Thimet oligopeptidase 1	PKA
1	65.0385	72.9122	69.9571	69.3026	69.9571		71.7816	105.625	122.804	100.07	105.625			1.44396	1.50985	0.0458703	0.173861		554	LKRSHSDSLDH	NP_001780	CDC 25A	CDC2;PIM1
1	47.6503	42.5429	46.5248	45.5726	46.5248		42.2488	21.1855	39.9158	34.45	39.9158			0.755937	0.857948	0.102493	0.179456		626	FRRQLSEPCNS	NP_004947	ETS variant gene 1	Ribosomal_protein_S6_kinase_alpha_5;ERBB2;Ribosomal_S6_kinase_1;Potassium_voltage_gated_channel_subfamily_A_member_2;PKA
1	97.5692	77.2646	83.717	86.1836	83.717		49.1489	76.9242	78.5047	68.1926	76.9242			0.791248	0.918859	0.566109	0.185283		221	LETVSTQELYS	NP_009125	CHK2	CHK2
1	-4.15935	-7.85333	-5.58594	-5.86621	-5.58594		1.32592	-3.15529	-5.22515	-2.35151	-3.15529			0.400856	0.564861	0.472661	0.187338		150	TLQTRTQEGSL	NP_008835	DNA-dependent protein kinase catalytic subunit	DNA-dependent_protein_kinase_catalytic_subunit
1	35.4686	55.9315	59.2355	50.2119	55.9315		72.2313	72.7195	52.8312	65.9273	72.2313			1.31298	1.29142	0.874128	0.187856		543	RDKYKTLRQIR	NP_002435	Moesin	Rho-Kinase
1	60.0704	43.0888	63.8968	55.6854	60.0704		57.5387	78.1285	73.9741	69.8804	73.9741			1.25492	1.23146	0.98296	0.18858		480	PRSTHTAYIK	NP_003465	ADAM 12	c-Src
1	26.1258	39.4968	45.9455	37.1894	39.4968		73.4328	53.337	39.0742	55.2813	53.337			1.48648	1.35041	0.510786	0.192296		698	LERNLSFEIKK	NP_002826	Protein tyrosine phosphatase, nonreceptor-type, 12	PKA;PKC
1	26.1258	40.1499	48.2735	38.183	40.1499		46.5983	51.3861	47.1286	48.371	47.1286			1.26682	1.17382	0.104039	0.199941		297	LSPLPSQAMDD	NP_000537	p53	DNA-dependent_protein_kinase_catalytic_subunit_208900_ATR
1	52.8568	56.2581	82.8973	64.0041	56.2581		80.3259	85.6435	72.8021	79.5905	80.3259			1.24352	1.42781	0.266657	0.201283		510	GTLRTSISVER	NP_000614	Bradykinin receptor 2	PKC
1	77.5806	73.5653	65.7603	72.3021	73.5653		65.3382	65.0566	69.4435	66.6128	65.3382			0.921312	0.888165	0.286059	0.203695		232	PPVPATPYEAF	Q01892	SPIB transcription factor	ERK1
1	82.6651	60.9369	61.6837	68.4286	61.6837		59.9417	51.534	59.3755	56.9504	59.3755			0.832261	0.96258	0.253495	0.206493		754	PGTRLSLARMP	NP_002046	Glial fibrillary acidic protein	CaMKII;PKC;Rho_kinase
1	82.1938	69.8661	87.3292	79.7963	82.1938		47.6452	69.5642	76.6642	64.6245	69.5642			0.809868	0.846344	0.520728	0.209476		93	FLSSPTYRALL	NP_005864	Regulator of G protein signaling 19	PKC
1	34.2876	46.8952	45.0111	42.0646	45.0111		40.6046	33.8066	27.496	33.9691	33.8066			0.807545	0.751074	0.963345	0.211865		512	PIDMESQERIK	NP_002219	c-Jun	c-Abl;JNK
1	88.4593	142.575	179.425	136.82	142.575		79.1243	114.788	89.9178	94.6099	89.9178			0.691494	0.63067	0.275518	0.212043		632	RRGSDSSEDIY	NP_002702	Protein phosphatase 1, regulatory subunit 3A	Ribosomal_S6_kinase_1
1	50.1343	55.059	72.4053	59.1995	55.059		66.2376	68.3598	75.4843	70.0272	68.3598			1.1829	1.24157	0.29268	0.212679		121	PSRKGSGFGHR	NP_000157	Connexin 32	PKC
1	60.4253	60.9369	43.9619	55.108	60.4253		64.8885	73.0223	58.3687	65.4265	64.8885			1.18724	1.07386	0.732614	0.214655		818	RQRSTSTPNVH	NP_002871	RAF1	PKA;AKT1
1	75.8063	67.0343	73.5747	72.1384	73.5747		58.7402	73.0223	63.0723	64.9449	63.0723			0.900282	0.857256	0.558645	0.222129		638	KARKKSSCQLL	NP_056461	Ras related protein Rap 1B	PKA
1	68.7091	68.8865	84.881	74.1588	68.8865		80.4735	107.73	80.0149	89.4063	80.4735			1.20561	1.1682	0.510072	0.224284		317	RSGLCSPSYVA	NP_002458	c-Myc	JNK1
1	52.147	65.5087	74.6239	64.0932	65.5087		67.5867	81.4317	76.326	75.1148	76.326			1.17196	1.16513	0.554458	0.224454		533	RRRRPTPAMLF	NP_115568	Protein phosphatase 1, regulatory subunit 1B	PKA
1	47.179	61.5901	81.1487	63.3059	61.5901		48.6992	55.5908	38.909	47.733	48.6992			0.754006	0.790699	0.389349	0.228709		607	QSKRSTMVGTP	AAF67008	PAK3	Pyruvate_dehydrogenase_kinase,_isoenzyme_1
1	85.7424	101.322	89.8921	92.3189	89.8921		96.0655	69.5642	67.6029	77.7442	69.5642			0.842126	0.773863	0.409678	0.229704		891	SPPRSSLRRSS	NP_004771	Transcription elongation factor A- like1	PKC;GSK3
1	30.9718	39.8233	37.6666	36.1539	37.6666		66.8348	51.0832	33.1986	50.3722	51.0832			1.39327	1.35619	0.139908	0.231019		560	PGRPLSSYGMD	NP_002746	MEK1	PAK1
1	76.6324	84.2344	78.7005	79.8558	78.7005		114.054	103.371	73.8089	97.0778	103.371			1.21566	1.31347	0.0686515	0.232424		809	PGIDLSQVYEL	P00519	ABL	AKT
1	64.5672	57.8908	73.4545	65.3042	64.5672		71.9291	67.7612	86.394	75.3614	71.9291			1.15401	1.11402	0.77862	0.236314		122	RLRRDSKEANA	NP_004156	RAS related associated with diabetes	PKA
1	25.1776	27.5215	29.5079	27.4023	27.5215		41.2018	27.4961	31.185	33.2943	31.185			1.21502	1.13311	0.170861	0.24081		889	KSKKYSDVEVP	NP_054908	Adducin 1	PKA
1	66.8128	55.2784	86.8647	69.6519	66.8128		88.1184	84.4391	75.8226	82.7933	84.4391			1.18867	1.26382	0.269751	0.255925		126	VKRRPSPYEME	NP_003180	T cell acute lymphocytic leukemia 1	T_cell_acute_lymphocytic_leukemia_1
1	57.1151	70.6264	74.0392	67.2602	70.6264		62.3378	63.4015	41.253	55.6641	62.3378			0.827593	0.882642	0.678427	0.26128		691	PSSRASSRASS	NP_000156	Connexin 43	nd
1	31.4487	54.5182	66.58	50.8489	54.5182		33.7045	39.0607	39.9158	37.5603	39.0607			0.738665	0.716472	0.0686928	0.273885		969	EANSHYGHNDD	NP_000433	CD31	Lck;Csk
1	46.3528	24.9091	46.645	39.3023	46.3528		45.1016	50.0338	50.8176	48.651	50.0338			1.23787	1.07941	0.116394	0.275978		296	ARKKFSGLEIS	NP_001032	Sucrase isomaltase	PKA
1	71.1931	57.1306	81.3836	69.9024	71.1931		59.0423	43.4204	68.7749	57.0792	59.0423			0.816556	0.829327	0.950942	0.276948		600	TTSQLYDAVPI	NP_002604	3-Phosphoinositide dependent protein kinase 1	c-Src
1	49.7795	64.9678	80.0995	64.9489	64.9678		78.5271	84.1362	69.1131	77.2588	78.5271			1.18953	1.20871	0.400964	0.276962		382	RTRRISQTSQV	NP_001026	Ryanodine receptor 2	PKA
1	47.0626	46.7881	60.9842	51.6116	47.0626		78.3795	63.1057	49.1423	63.5425	63.1057			1.23117	1.34089	0.471154	0.284242		146	RSRRLTFRKNI	NP_001391	Endothelial differentiation gene 1	AKT
1	41.8561	31.4401	50.1424	41.1462	41.8561		35.8054	64.1551	63.2375	54.3993	63.2375			1.3221	1.51083	0.505691	0.285518		65	GLAEFYHPGQE	NP_001886	CK2, alpha 1	CDC2
1	46.8241	73.5653	79.9847	66.7914	73.5653		65.3382	42.6668	47.1286	51.7112	47.1286			0.77422	0.640637	0.636058	0.287291		689	RSNPPSRKGSG	NP_000157	Connexin 32	PKC;PKA
1	32.1584	43.0888	41.7487	38.9986	41.7487		48.8468	47.4772	38.2326	44.8522	47.4772			1.1501	1.13721	0.96795	0.288908		592	YKVILYELENF	NP_004067	Crystallin beta B3	nd
1	71.0711	60.2838	90.1271	73.8273	71.0711		45.1016	59.1968	73.6438	59.3141	59.1968			0.803416	0.832924	0.942879	0.293099		94	RLRQGTLRRDL	NP_061116	Epithelial calcium channel 2	PKCalpha
1	44.1017	62.2432	81.2689	62.5379	62.2432		92.6154	81.1359	63.4027	79.0513	81.1359			1.26405	1.30353	0.770808	0.294105		897	QVKALYDFLPR	NP_003319	Protein tyrosine kinase TXK	Protein_tyrosine_kinase_TXK
1	94.259	97.6231	92.3402	94.7408	94.259		96.8173	89.0945	82.8702	89.594	89.0945			0.945675	0.94521	0.25554	0.299294		436	NLLPMSPEEFD	NP_009330	STAT1	MAPkinase;KIT
1	51.7922	62.3554	73.1047	62.4174	62.3554		69.533	71.5151	71.7953	70.9478	71.5151			1.13667	1.14689	0.0264309	0.299319		384	KVEPASPPYYS	NP_056953	Peroxisome proliferator activated receptor, gamma	ERK2_JNK1
1	45.1663	64.2025	40.1148	49.8278	45.1663		42.1012	43.4204	36.8954	40.8057	42.1012			0.818933	0.932139	0.1374	0.300829		685	IRSSMSGLHLV	NP_942131	Acetyl-CoA carboxylase alpha	AMPK
1	78.7616	65.7281	71.1265	71.8721	71.1265		65.6333	48.5266	72.637	62.2656	65.6333			0.86634	0.922768	0.436004	0.301144		251	FWSTLSPIAPR	NP_005220	ELK 1	MAPK14;p46SAPK;p54SAPK
1	71.1931	69.6467	90.1271	76.9889	71.1931		55.5923	65.8102	77.3328	66.2451	65.8102			0.860449	0.924391	0.952684	0.303094		99	PFRRPSTYGIP	NP_127492	TFII-I	PRKG1
1	56.6438	82.0557	91.8757	76.8584	82.0557		86.0245	106.977	82.8702	91.9572	86.0245			1.19645	1.04837	0.68363	0.308069		605	RLRPRTRKVKS	NP_038202	Neutrophil cytosolic factor 4 40kDa	PKC
1	59.0058	69.3202	60.1645	62.8302	60.1645		67.5867	52.7383	33.3716	51.2322	52.7383			0.815408	0.876569	0.195686	0.328433		850	RKKRYTVVGNP	NP_002305	LIM domain kinase 1	ROCK1
1	108.215	105.787	122.303	112.102	108.215		96.213	84.1362	118.447	99.5986	96.213			0.888468	0.889091	0.415894	0.330229		349	KKKICTRKPRF	AAA87843	Metabotropic glutamate receptor 1	PKC
1	57.9413	64.6413	54.6889	59.0905	57.9413		93.5148	82.6361	47.632	74.5943	82.6361			1.26237	1.4262	0.0857625	0.334725		853	RRKAATMRERR	NP_002469	Myogenic differentiation antigen 1	PKC
1	61.257	83.1425	65.6455	70.015	65.6455		57.6932	52.1326	71.4571	60.4277	57.6932			0.863067	0.87886	0.84939	0.337836		867	PGLRRSPIKKV	NP_002457	B-Myb	CDK2
1	51.1989	47.1146	70.0773	56.1303	51.1989		31.4559	56.3444	48.1354	45.3119	48.1354			0.807263	0.940166	0.965335	0.347817		229	VPKRKSLVGTP	NP_064553	p21 activated protein kinase 6	nd
1	41.6177	40.0376	46.175	42.6101	41.6177		46.9004	40.413	55.3483	47.5539	46.9004			1.11602	1.12693	0.306627	0.352113		269	MTRDIYETDYY	NP_000866	IGF-I receptor	Insulin_receptor
1	39.0172	59.3042	67.2794	55.2003	59.3042		76.8758	80.5302	49.1423	68.8494	76.8758			1.24727	1.2963	0.837656	0.352968		909	LTTGVYVKMPP	AAB59385	CD152	JAK2,_Protein_tyrosine_kinase_TXK
1	66.9348	67.1414	63.7821	65.9528	66.9348		67.8818	63.2536	47.1286	59.4213	63.2536			0.900968	0.945004	0.0579974	0.364043		767	TKRNSSPPPSP	NP_001673	ATP2B1	PKA
1	59.7156	57.3449	79.8699	65.6435	59.7156		46.7458	64.9087	58.0383	56.5643	58.0383			0.86169	0.971913	0.708822	0.365048		213	RPRSCTWPLQR	NP_001446	Forkhead box protein O3A	Serum/glucocorticoid_regulated_kinase;AKT1
1	47.7723	52.2323	74.7387	58.2477	52.2323		46.7458	49.1323	53.6729	49.8503	49.1323			0.855833	0.94065	0.1119	0.38359		491	RKAKRSLAPRF	NP_002750	PKR	PKR
1	36.0619	64.0953	46.41	48.8557	46.41		39.1009	67.1625	85.049	63.7708	67.1625			1.30529	1.44716	0.545044	0.395302		357	SAIRQSPSPPP	NP_006193	cAMP-specific 3',5'-cyclic phosphodiesterase 4A	nd
1	79.9426	78.683	63.8968	74.1742	78.683		86.0245	53.1891	46.6252	61.9463	53.1891			0.835146	0.675992	0.303174	0.407706		1014	SSQRVSSYRRT	NP_001918	Desmin	Aurora_kinase_B
1	32.3913	33.726	37.4316	34.5163	33.726		25.4623	34.4053	34.5436	31.4704	34.4053			0.911754	1.02014	0.402371	0.416112		1005	GSDSDSEVDKK	NP_006704	PC4	CK2alpha_1
1	29.9073	37.0986	50.9566	39.3208	37.0986		38.2015	45.2234	56.1899	46.5383	45.2234			1.18355	1.219	0.835864	0.423082		276	MAKRNTVIGTP	NP_006273	Serine/Threonine protein kinase4	Serine/threonine_protein_kinase_3
1	43.514	29.3736	48.7434	40.5437	43.514		48.6992	42.216	46.9635	45.9596	46.9635			1.13358	1.07927	0.201719	0.424875		4	SSLDVYDGRFL	NP_056646	Acetylcholinesterase	nd
1	104.428	119.176	119.855	114.486	119.176		108.06	128.916	129.521	122.166	128.916			1.06708	1.08173	0.674519	0.425595		746	RSKKNSLALSL	NP_000116	Estrogen receptor, alpha	PAK1
1	50.1343	55.605	71.0063	58.9152	55.605		43.5979	55.5908	57.3619	52.1835	55.5908			0.885739	0.999745	0.647456	0.425689		112	GFTRKSVRKAQ	NP_006234	Protein phosphatase 2, regulatory subunit B56, alpha	PKR
1	27.1904	32.0932	32.6555	30.6464	32.0932		38.8058	26.8904	37.0606	34.2522	37.0606			1.11766	1.15478	0.358282	0.428873		776	PosCtrl	0	Mixed kinase substrate peptides	na
1	55.9341	62.7891	65.8805	61.5346	62.7891		43.7525	65.2045	57.8653	55.6074	57.8653			0.903678	0.921581	0.357957	0.441633		556	LMDNAYFCEAD	NP_000154	Growth hormone receptor	nd
1	48.5984	54.2988	57.0169	53.3047	54.2988		53.1962	43.4204	53.3346	49.9838	53.1962			0.937699	0.979695	0.727121	0.464785		625	ALRRESQGSLN	NP_006471	Regulator of G protein signaling 14	PKA
1	80.6523	76.7237	56.5524	71.3095	76.7237		93.817	97.511	58.0383	83.1221	93.817			1.16565	1.22279	0.520432	0.464822		831	RPDPSSFSRPR	NP_000902	Opioid receptor	PKC
1	62.6764	69.213	74.6239	68.8378	69.213		83.4738	89.5453	58.0383	77.0191	83.4738			1.11885	1.20604	0.227093	0.469484		507	LYRSPSMPENL	NP_001781	CDC25C	cdc2-cyclin_B_kinase
1	40.0818	46.3544	52.7053	46.3805	46.3544		52.2968	45.977	50.6525	49.6421	50.6525			1.07032	1.09272	0.425016	0.471502		399	KTNLSYYEYDK	AAC08966	Bone marrow kinase BMX	FAK
1	41.1464	42.65	42.5629	42.1198	42.5629		44.4973	64.6059	38.2326	49.1119	44.4973			1.16601	1.04545	0.00747783	0.472259		330	EELAEYAEIRV	NP_002352	SIGLEC4A	Fyn
1	62.3216	86.1937	83.0176	77.1776	83.0176		69.8352	78.8821	61.3891	70.0355	69.8352			0.907458	0.84121	0.625821	0.4732		645	PGLDEYNPFSD	NP_004857	SCAMP1	EGFR
1	59.3607	65.2944	84.4165	69.6905	65.2944		50.3434	68.5148	67.9333	62.2638	67.9333			0.893433	1.04042	0.767038	0.483532		159	AGSRLTLSLRG	NP_003986	NPR-B	nd
1	30.8554	39.3845	49.9074	40.0491	39.3845		32.6575	23.1364	45.115	33.6363	32.6575			0.839877	0.829197	0.856944	0.488597		748	KSFTRSTVDTM	NP_001727	Complement component 5 receptor 1	nd
1	55.8121	73.999	81.1487	70.3199	73.999		69.533	73.1702	36.7224	59.8085	69.533			0.850521	0.939648	0.594894	0.489514		690	AAKRASRIYNT	AAH09361	Regulator of G protein signaling 10	PKA
1	55.6957	62.4626	84.0668	67.4083	62.4626		65.7879	53.1891	62.0655	60.3475	62.0655			0.895253	0.993644	0.320463	0.491558		180	LPSTQSLNIKS	NP_002388	Myocyte specific enhancer factor 2C	Big_MAP_kinase_1
1	50.844	69.8661	37.9016	52.8706	50.844		46.5983	42.0681	48.804	45.8235	46.5983			0.86671	0.916494	0.087259	0.499069		586	RESSVYDISEH	NP_000825	NR2B	CaMKII
1	45.876	43.4154	52.9402	47.4105	45.876		44.6519	51.2311	56.0247	50.6359	51.2311			1.06803	1.11673	0.857066	0.500576		24	GSAAPYLKTKF	NP_644805	STAT3	JAK1;c-Src
1	1.51842	1.07073	5.8406	2.80992	1.51842		4.77597	1.80302	-6.06678	0.170738	1.80302			0.0607628	1.18744	0.362074	0.501272		564	GDRTSTFCGTP	NP_002732	PKN	3-Phosphoinositide_dependent_protein_kinase_1
1	27.9001	37.2109	35.1037	33.4049	35.1037		34.6039	30.2006	27.9994	30.9346	30.2006			0.92605	0.860325	0.643536	0.510401		871	RSGAMSPMSWN	NP_003815	FADD	FIST3_70-kDa_kinase
1	63.741	66.6006	88.0286	72.7901	66.6006		50.1959	93.6021	119.619	87.8055	93.6021			1.20628	1.40542	0.250596	0.526147		29	KRQYGTISHGI	NP_001633	Amyloid precursor like protein 2	PKC
1	67.4061	75.3052	71.591	71.4341	71.591		66.2376	71.9659	94.4484	77.5506	71.9659			1.08562	1.00524	0.131257	0.529981		373	RARSTSLNERP	NP_000539	Tuberin	AKT1
1	28.9647	41.6704	48.1587	39.5979	41.6704		38.6512	37.2577	62.8993	46.2694	38.6512			1.16848	0.927546	0.628736	0.543244		718	PNDSVYANWML	NP_066124	Ret	Ret
1	33.5779	57.0183	41.5137	44.0366	41.5137		40.45	44.6247	69.2783	51.451	44.6247			1.16837	1.07494	0.738657	0.548445		356	KKRKRSRWNQD	NP_004621	Splicing factor 1	PKG-1
1	54.0378	68.5599	73.9244	65.5074	68.5599		54.995	45.2234	75.8226	58.6803	54.995			0.895782	0.802146	0.604694	0.561736		51	KPKDASQRRRS	NP_005408	c-Src	PKC
1	39.2556	42.4357	50.2571	43.9828	42.4357		59.1899	36.5112	49.6457	48.4489	49.6457			1.10154	1.1699	0.396432	0.575835		751	IKRLRSQVQVS	NP_000448	Hepatocyte nuclear factor 4-alpha	AMPK
1	48.8369	44.2828	51.4211	48.1802	48.8369		56.6393	56.6402	40.9226	51.4007	56.6393			1.06684	1.15976	0.273828	0.598503		981	RKRRPTSGLHP	NP_009225	BRCA1	AKT1
1	25.4161	37.318	35.4534	32.7292	35.4534		30.409	31.1021	48.4737	36.6616	31.1021			1.12015	0.877266	0.56236	0.60276		760	GSSYGSLMTAH	NP_003986	NPR-B	nd
1	23.6418	47.8749	39.8798	37.1321	39.8798		32.3553	52.2876	41.7564	42.1331	41.7564			1.13468	1.04706	0.78943	0.614242		1003	KQFLISPPASP	NP_004405	Down syndrome critical region protein 1	MAPkinase
1	59.0058	54.1916	56.2026	56.4667	56.2026		62.64	55.5908	40.5844	52.9384	55.5908			0.937515	0.989113	0.0880931	0.623889		755	CMRNFSRSDHL	NP_001955	Early growth response protein 1	CK2
1	43.7468	51.3598	65.2958	53.4675	51.3598		62.3378	40.1172	78.0013	60.1521	62.3378			1.12502	1.21375	0.495722	0.625765		740	LLEDDSDEEED	NP_003753	Vesicle associated membrane protein 4	CK2alpha_1
1	74.8581	74.3256	54.6889	67.9575	74.3256		101.012	74.3746	52.8312	76.0727	74.3746			1.11941	1.00066	0.36974	0.626832		940	IVPGKSPTRKK	NP_002876	RAP1 GTPase activating protein 1	CDC2
1	62.438	82.2751	64.3613	69.6915	64.3613		43.5979	65.3595	80.5183	63.1586	65.3595			0.90626	1.01551	0.515776	0.627181		346	ASRPSSSRSYV	NP_003371	Vimentin	PAK
1	8.61563	9.01514	11.7861	9.80563	9.01514		11.8236	4.0568	9.71172	8.53072	9.71172			0.869982	1.07727	0.312072	0.640014		824	VETQASQGTLQ	NP_008835	DNA-dependent protein kinase catalytic subunit	DNA-dependent_protein_kinase_catalytic_subunit
1	39.0172	72.3663	71.1265	60.8367	71.1265		67.5867	56.6402	75.6574	66.6281	67.5867			1.0952	0.950232	0.406206	0.660458		916	IGDELYLEPLE	NP_004575	RAD9	ABL
1	38.3075	30.6798	36.3824	35.1232	36.3824		40.45	30.3485	40.2462	37.0149	40.2462			1.05386	1.1062	0.641232	0.664343		279	NPCAYTPPSLK	NP_115568	Protein phosphatase 1, regulatory subunit 1B	CDK5
1	54.3926	74.6521	73.4545	67.4998	73.4545		50.9477	70.0149	69.1131	63.3586	69.1131			0.938649	0.940898	0.944965	0.670524		367	RLRPLSYPQTV	NP_061485	Ras related C3 botulinum toxin substrate 1	AKT1
1	36.2948	44.7216	41.3989	40.8051	41.3989		28.4626	46.5757	39.4124	38.1502	39.4124			0.934938	0.952015	0.355959	0.671372		87	NPCTETFTGTL	BAA12684	ASK1	ASK1
1	56.8767	61.3758	60.6344	59.629	60.6344		62.1903	59.4997	59.3755	60.3551	59.4997			1.01218	0.981285	0.606022	0.685795		489	PSGLWSPAYAS	NP_079199	NUP210	CyclinB;p34cdc2
1	30.9718	44.9359	52.3555	42.7544	44.9359		48.9943	45.5263	42.0946	45.5384	45.5263			1.06512	1.01314	0.183403	0.693868		459	LSNPAYRLLLA	NP_054700	Discoidin domain receptor	Discoidin_domain_receptor
1	38.7788	43.196	59.7	47.2249	43.196		60.9887	45.3713	45.6184	50.6595	45.6184			1.07273	1.05608	0.793866	0.696778		790	HYLDETEQWEK	NP_000055	Complement component 3	CK
1	60.9021	84.561	64.1318	69.865	64.1318		81.8226	45.5263	67.7681	65.039	67.7681			0.930924	1.0567	0.658969	0.727388		877	RPRRRSSCVSL	NP_000913	Cyclic GMP inhibited phosphodiesterase B	AKT1
1	91.775	119.829	106.8	106.134	106.8		85.8699	68.3598	139.92	98.0498	85.8699			0.923827	0.804028	0.248129	0.743064		189	RKKKVSSTKRH	NP_004753	Cytohesin-1	PKC
1	65.8702	67.9068	67.5089	67.0953	67.5089		41.504	70.0149	77.4979	63.0056	70.0149			0.939047	1.03712	0.00643976	0.745182		427	SSTPLSPTRIT	CAA27173	Lamin A/C	CDC2-kinase
1	56.6438	58.1102	81.8481	65.5341	58.1102		61.7406	62.2042	82.3668	68.7705	62.2042			1.04939	1.07045	0.818644	0.775911		739	KKGARSRRLFS	NP_002059	Guanine nucleotide binding protein, alpha 15 subunit	PKCalpha
1	40.9079	62.3554	50.8418	51.3684	50.8418		44.947	58.1474	44.1082	49.0675	44.947			0.955209	0.884056	0.699813	0.779573		457	LNEEWYVSYIT	NP_005556	SLP 76	Lck
1	51.4373	50.7067	65.9952	56.0464	51.4373		71.4794	45.5263	59.2103	58.7387	59.2103			1.04804	1.15112	0.612267	0.779701		768	PSMRSSGTDRK	NP_004493	HOX B7	CK2alpha1
1	57.1151	76.8309	75.0884	69.6781	75.0884		61.8881	82.1853	72.1336	72.069	72.1336			1.03431	0.960649	0.927367	0.794895		379	VHRDLSRDRPL	NP_066569	Kell blood group protein	PKC
1	47.179	50.9261	68.9079	55.671	50.9261		67.137	61.3027	45.9567	58.1321	61.3027			1.04421	1.20376	0.94018	0.802563		920	GKRHRYRVLSS	NP_036231	Antisense ERCC1	PKA
1	3.05984	-3.0673	-7.68436	-2.56394	-3.0673		-0.318305	0.90151	-12.2728	-3.89653	-0.318305			1.51974	0.103774	0.708155	0.811426		89	CLSPASSGSSA	NP_775114	NFAT1	nd
1	43.9853	57.3449	59.2355	53.5219	57.3449		59.492	46.4278	59.5485	55.1561	59.492			1.03053	1.03744	0.90522	0.813513		917	IEQWFTEDPGP	NP_000537	p53	ERK2
1	74.7417	86.1937	84.881	81.9388	84.881		94.1191	72.2687	73.4707	79.9528	73.4707			0.975763	0.865573	0.413138	0.8153		999	MARGSVSDEEM	NP_002289	Lymphocyte cytosolic protein 1	PKA
1	65.1604	73.999	88.8429	76.0008	73.999		63.2372	99.1661	54.1763	72.1932	63.2372			0.949901	0.854568	0.403777	0.816628		505	PLVQRGSANGL	NP_001610	Beta-adrenergic receptor kinase1	PKA
1	64.0959	71.0601	58.301	64.4857	64.0959		67.4321	74.3746	44.9499	62.2522	67.4321			0.965365	1.05205	0.294259	0.827726		552	ASGYISSLEYP	NP_001724	Complement component 1, subcomponent r	CK2
1	69.5352	53.0997	60.3995	61.0115	60.3995		62.4854	53.4849	71.6302	62.5335	62.4854			1.02495	1.03454	0.903403	0.840171		750	KDFSSSKRMNT	NP_003156	Syntaxin binding protein 1	PKC
1	27.1904	42.2163	46.5248	38.6438	42.2163		37.9064	31.8487	42.0946	37.2832	37.9064			0.964791	0.897908	0.409626	0.846092		439	SERRGSHPYID	NP_002594	Phosphodiesterase 7A cAMP-specific high-affinity	Protein_kinase
1	21.8675	34.3791	39.3005	31.849	34.3791		37.007	36.3562	25.8206	33.0612	36.3562			1.03806	1.05751	0.655983	0.857457		577	DDEDCYGNYDN	NP_002604	3-Phosphoinositide dependent protein kinase 1	c-Src
1	38.4239	45.9155	72.4053	52.2482	45.9155		51.6925	67.6133	44.4465	54.5841	51.6925			1.04471	1.12582	0.61169	0.859443		285	IPRRTTQRIVA	NP_001377	Collapsin response mediator protein 2	Rho-kinase
1	49.7795	55.1713	67.9789	57.6432	55.1713		60.0893	50.4846	66.0927	58.8889	60.0893			1.02161	1.08914	0.829933	0.868453		157	SILPFTPPVVK	NP_005892	SMAD2	ERK
1	40.6751	47.6606	59.1153	49.1503	47.6606		44.2022	58.894	47.9703	50.3555	47.9703			1.02452	1.0065	0.803691	0.870752		304	RGQRDSSYYWE	NP_002871	RAF1	PAK1;PAK3
1	46.8241	65.1821	57.8366	56.6143	57.8366		54.995	63.7044	47.4669	55.3888	54.995			0.978353	0.95087	0.872236	0.871414		866	QLGPPSPVKMP	NP_004210	Pituitary tumor-transforming protein 1	CDC2
1	-3.32765	-2.30194	-6.51493	-4.04817	-3.32765		-2.7214	-11.4238	0.147088	-4.66604	-2.7214			1.15263	0.817814	0.234679	0.875575		292	TSSSSSPPGTP	NP_005185	CCAAT/Enhancer binding protein, beta	p90RSK
1	64.6836	50.273	46.9947	53.9838	50.273		64.5863	45.977	47.4669	52.6767	47.4669			0.975788	0.944183	0.905967	0.879221		761	VRRRQSVELHS	NP_000477	Aquaporin 2	PKA
1	92.3627	100.016	123.702	105.36	100.016		88.7227	95.708	125.156	103.196	95.708			0.979455	0.956926	0.833126	0.889425		114	LRRRLSDSNFM	NP_008881	Synapsin I	CaMKI;PKA
1	77.3421	87.0611	87.9139	84.1057	87.0611		101.314	94.2078	50.1491	81.8904	94.2078			0.97366	1.08209	0.0859325	0.898815		821	SQETFSDLWKL	NP_000537	p53	Campt;Chk1;CHK2;Plk3_;DNA-dependent_protein_kinase_catalytic_subunit_208900;ATR
1	69.6517	73.6725	85.2307	76.185	73.6725		100.113	71.9659	50.4873	74.1886	71.9659			0.973796	0.976835	0.191041	0.901259		881	GEKRASSPFRR	AAH01883	Nucleolar phosphoprotein p130	PKA
1	32.6297	42.1092	45.0111	39.9166	42.1092		37.9064	42.0681	38.2326	39.4024	38.2326			0.987116	0.90794	0.22655	0.903183		12	QGVRTYVDPFT	NP_004429	EphA4	EphA4
1	55.4572	72.8051	76.2524	68.1716	72.8051		80.1783	76.1776	42.9362	66.4307	76.1776			0.974464	1.04632	0.458171	0.903221		670	APLLSTPKRER	NP_015556	Kinesin like 4	Cyclin_B2
1	76.9873	54.7325	71.1265	67.6154	71.1265		77.0304	48.3787	73.1404	66.1832	73.1404			0.978817	1.02831	0.710444	0.904197		575	LTNRHSLPFSL	NP_005179	CBL	INSR
1	186.994	159.668	118.691	155.118	159.668		181.959	190.219	103.675	158.617	181.959			1.02256	1.13961	0.682582	0.922914		828	DNSSDSDYDLH	NP_055022	CD5	Lck;Fyn
1	60.1924	49.1811	56.2026	55.192	56.2026		41.504	61.5985	64.9129	56.0051	61.5985			1.01473	1.09601	0.324515	0.923846		231	WPWQVSLRTRF	NP_000292	Plasminogen	nd
1	43.6304	57.2377	54.4539	51.774	54.4539		58.7402	55.7387	39.0742	51.1844	55.7387			0.988611	1.02359	0.630506	0.940251		639	GLQMGSNRGAS	NP_003177	Transgelin	PKC
1	43.514	67.5802	57.3666	56.1536	57.3666		55.1426	43.4204	67.7681	55.4437	55.1426			0.987358	0.961232	0.99194	0.94629		363	WRRKSSDRKGG	NP_002107	HLA-A	Protein_kinase,_cAMP_dependent,_regulatory,_type_I,_alpha
1	46.5857	74.4378	101.319	74.1141	74.4378		91.716	70.7685	57.5349	73.3398	70.7685			0.989553	0.950706	0.567939	0.968914		500	GARRSSWRVIS	NP_003396	14-3-3-Eta	SDK1
1	67.1676	50.9261	69.0281	62.3739	67.1676		61.8881	76.7763	49.6457	62.77	61.8881			1.00635	0.921398	0.698878	0.969467		422	TKALQSPKRPR	NP_127492	TFII-I	EphB2
1	65.3933	69.7539	41.9782	59.0418	65.3933		52.8941	75.8747	47.1286	58.6325	52.8941			0.993068	0.80886	0.982057	0.975063		893	QHRSSSSAPHH	NP_000715	Calcium channel voltage dependent beta 2 subunit	DNA-dependent_protein_kinase_catalytic_subunit
1	30.0292	46.5686	46.9947	41.1975	46.5686		43.1482	49.4281	31.5232	41.3665	43.1482			1.0041	0.92655	0.937168	0.983464		470	TRSKGTLRYMS	NP_002750	PKR	PKR
1	44.5785	70.8458	56.2026	57.209	56.2026		44.947	51.2311	74.9809	57.053	51.2311			0.997274	0.911543	0.816874	0.990163		802	RRRLSSLRAST	NP_001001	Ribosomal protein S6	PAK2
1	29.9073	33.0729	39.3005	34.0935	33.0729		43.0006	30.6513	28.668	34.1066	30.6513			1.00038	0.926782	0.549358	0.998135		782	MECRNSPVTKT	NP_004086	Eukaryotic translation initiation factor 4E binding protein 1	mTOR
